# Supplementary material for: Analysis of gene expression within individual cells reveals spatiotemporal patterns underlying Vibrio cholerae biofilm development
Source: PLoS Biol. 2025 May 16;23(5):e3003187. doi: 10.1371/journal.pbio.3003187 (PMC12121927; doi:10.1371/journal.pbio.3003187)
Supplement: S1 Table — All data underlying main and supporting figures. (XLSX) [file pbio.3003187.s001.xlsx]

## Sheet: Fig 2
High Expression
	Non-corrected data (2a)
	Quasar 670															CAL Fluor Red 590													FAM
			radial (pixels)															radial (pixels)													radial (pixels)
			31	91	151	211	271	331	391	451	511	571	631	691				31	91	151	211	271	331	391	451	511	571				31	91	151	211	271	331	391	451	511	571
	z (pixels)	31	0.84	0.826	0.758	0.822	0.789	0.709	0.686	0.654	0.582	0.597	0.61	0.631		z (pixels)	31		0.717	0.806	0.772	0.741	0.827	0.826	0.924	0.986	1.02		z (pixels)	31	0.897	0.972	1.024	1.026	1.1	1.137	1.196	1.268	1.306	1.046
		91	0.984	1	0.954	0.912	0.809	0.74	0.677	0.636	0.568	0.571	0.584	0.579			91		1	0.924	0.819	0.758	0.801	0.822	0.914	0.852	0.877			91	0.957	1	0.934	0.877	0.874	0.942	0.962	0.934	0.963
		151	0.876	0.814	0.783	0.734	0.73	0.642	0.602	0.528	0.502	0.494	0.506	0.449			151	0.603	0.592	0.627	0.546	0.589	0.556	0.621	0.607	0.551	0.391			151	0.676	0.672	0.662	0.669	0.69	0.691	0.714	0.702	0.775
		211	0.682	0.771	0.662	0.637	0.594	0.559	0.494	0.467	0.461	0.466	0.457	0.533			211		0.477	0.44	0.433	0.418	0.437	0.45	0.427	0.388				211	0.532	0.573	0.556	0.57	0.583	0.545	0.588	0.585
		271	0.681	0.608	0.605	0.566	0.513	0.449	0.397	0.371	0.376	0.353	0.41				271		0.361	0.412	0.399	0.405	0.416	0.419	0.344	0.391				271	0.603	0.581	0.548	0.551	0.519	0.483	0.439	0.417
		331	0.395	0.426	0.407	0.376	0.341	0.315	0.294	0.272	0.278	0.243	0.277				331	0.34	0.294	0.347	0.347	0.346	0.309	0.262	0.25					331	0.456	0.459	0.432	0.39	0.358	0.344	0.287
		391	0.356	0.323	0.302	0.275	0.296	0.249	0.241	0.242	0.278	0.276					391	0.383	0.331	0.3	0.265	0.25	0.19	0.203						391	0.414	0.408	0.291	0.252	0.245	0.337
		451	0.229	0.233	0.225	0.223	0.214	0.21	0.193	0.178	0.212						451	0.153	0.152	0.153	0.154									451		0.234
		511	0.217	0.201	0.16	0.139	0.16	0.156	0.135	0.137
		571		0.118	0.205	0.15	0.131	0.134
	Corrected data (2b)
																															31	91	151	211	271	331	391	451	511	571
			31	91	151	211	271	331	391	451	511	571	631	691				31	91	151	211	271	331	391	451	511	571			31	0.738	0.8	0.843	0.844	0.905	0.935	0.985	1.044	1.075	0.861
		31	0.755	0.789	0.774	0.9	0.931	0.908	0.96	1.009	1	1.025	1.048	1.084			31		0.621	0.761	0.802	0.854	0.953	0.952	1.065	1.136	1.175			91	0.957	1	0.934	0.877	0.874	0.942	0.962	0.934	0.963
		91	0.926	1	1.019	1.044	0.999	0.991	0.992	1.026	1.022	1.026	1.05	1.041			91		1	1.007	0.982	1.01	1.066	1.094	1.217	1.134	1.168			151	0.821	0.816	0.804	0.813	0.839	0.839	0.867	0.853	0.942
		151	0.941	0.93	0.955	0.96	1.03	0.982	1.007	0.973	1.031	1.013	1.038	0.922			151	0.681	0.724	0.836	0.801	0.958	0.905	1.011	0.988	0.898	0.637			211	0.785	0.846	0.821	0.841	0.86	0.805	0.868	0.863
		211	0.881	1.058	0.971	1.002	1.008	1.028	0.993	1.036	1.139	1.151	1.128	1.317			211		0.718	0.722	0.782	0.839	0.877	0.902	0.855	0.778				271	1.081	1.042	0.983	0.987	0.93	0.866	0.786	0.747
		271	1.094	1.038	1.103	1.108	1.082	1.029	0.994	1.023	1.155	1.084	1.26				271		0.669	0.834	0.887	1.001	1.027	1.035	0.85	0.965				331	0.993	1.001	0.94	0.849	0.779	0.749	0.625
		331	0.81	0.928	0.947	0.937	0.917	0.919	0.937	0.957	1.089	0.95	1.083				331	0.717	0.673	0.864	0.951	1.053	0.939	0.797	0.761					391	1.096	1.08	0.77	0.667	0.647	0.892
		391	0.948	0.914	0.912	0.891	1.032	0.944	1	1.104	1.416	1.405					391	0.996	0.934	0.92	0.894	0.938	0.714	0.761						451		0.753
		451	0.803	0.867	0.895	0.95	0.984	1.046	1.054	1.07	1.418						451	0.492	0.53	0.581	0.64
		511	1.014	0.997	0.847	0.787	0.978	1.035	0.981	1.097
		571		0.787	1.461	1.148	1.077	1.195
Low Expression
	Non-corrected data (2a)
	Quasar 670														CAL Fluor Red 590															FAM
			radial (pixels)														radial (pixels)
			31	91	151	211	271	331	391	451	511	571	631				31	91	151	211	271	331	391	451	511	571	631	691			31	91	151	211	271	331	391	451	511	571
	z (pixels)	31	1.554	1.362	1.247	0.937	0.908	0.868	0.666	0.596	0.729	0.761	0.422		z (pixels)	31	2.053	2.719	2.812	1.728	2.206	1.42	1.182	1.323	1.359	1.857	1.372	0.823		31	3.579	2.887	2.209	1.92	1.372	1.484	1.692	2.492	2.9	1.385
		91	1.767	1	1.23	1.015	0.925	0.735	0.67	0.684	0.648	0.71	0.779			91	1.721	1	1.139	1.234	0.795	0.692	0.762	0.533	0.736	0.59	0.602			91	1.187	1	1.242	1.061	1.282	0.837	1.342	1.384	1.652	1.222
		151	1.156	0.907	0.774	0.57	0.712	0.499	0.498	0.448	0.441	0.53				151	0.692	0.931	0.552	0.335	0.494	0.374	0.192	0.283	0.366	0.397	0.337			151	0.758	0.687	0.846	0.727	0.574	0.654	0.704	0.744	0.508	1.07
		211	0.538	0.416	0.44	0.418	0.331	0.272	0.207	0.204	0.237	0.404				211	0.26	0.433	0.415	0.421	0.34	0.174	0.179	0.201	0.24	0.262	0.286			211	0.407	0.306	0.437	0.378	0.485	0.348	0.414	0.314	0.688
		271	0.38	0.224	0.262	0.212	0.235	0.185	0.159	0.226	0.23	0.273				271	0.511	0.253	0.286	0.252	0.543	0.158	0.288	0.213	0.207	0.264	0.41			271	0.135	0.076	0.231	0.333	0.713	0.224	0.192	0.353	0.399
		331	0.082	0.073	0.078	0.086	0.088	0.08	0.08	0.144	0.096	0.123				331	0.536	0.093	0.197	0.259	0.162	0.217	0.223	0.102	0.057	0.39				331		0.085	0.074	0.14	0.127	0.13	0.307	0.463
		391	0.032	0.073	0.056	0.053	0.04	0.086	0.151	0.073	0.12					391	0.121	0.148	0.11	0.152	0.015	0.019	0.026							391		0.187	0.243	0.048	0.14	0.38	0.134
		451	0.153	0.026	0.007	0.049	0.056	0.05	0.033	0.026						451		0.051	0.065	0.058	0.074	0.09		0.047						451			0.322		0.054
		511				0.03										511		0.083		0.028	0.096	0.133								511				0.845
																571		0.524
	Corrected data (2b)
			31	91	151	211	271	331	391	451	511	571	631				31	91	151	211	271	331	391	451	511	571	631	691			31	91	151	211	271	331	391	451	511	571
		31	1.202	1.137	1.131	0.931	0.996	1.063	0.923	0.826	1.011	1.055	0.585			31	1.023	1.454	1.624	1.084	1.516	1.078	1.002	1.122	1.152	1.574	1.164	0.698		31	2.313	1.865	1.428	1.24	0.887	0.959	1.094	1.611	1.874	0.895
		91	1.636	1	1.337	1.207	1.214	1.077	1.113	1.135	1.076	1.179	1.293			91	1.603	1	1.23	1.448	1.022	0.982	1.208	0.845	1.166	0.936	0.954			91	1.187	1	1.242	1.061	1.282	0.837	1.342	1.384	1.652	1.222
		151	1.604	1.358	1.259	1.016	1.4	1.097	1.237	1.113	1.095	1.319				151	1.206	1.742	1.114	0.734	1.187	0.992	0.57	0.839	1.086	1.176	0.997			151	1.173	1.063	1.31	1.125	0.888	1.012	1.089	1.152	0.786	1.656
		211	1.221	1.018	1.17	1.218	1.065	0.978	0.842	0.828	0.963	1.641				211	0.848	1.515	1.565	1.727	1.525	0.864	0.992	1.111	1.328	1.454	1.584			211	0.975	0.733	1.048	0.905	1.161	0.833	0.991	0.753	1.647
		271	1.472	0.935	1.191	1.052	1.29	1.132	1.102	1.567	1.591	1.891				271	3.11	1.655	2.018	1.932	4.558	1.465	2.981	2.203	2.145	2.733	4.243			271	0.499	0.282	0.856	1.232	2.643	0.831	0.712	1.308	1.478
		331	0.552	0.534	0.615	0.744	0.839	0.85	0.962	1.745	1.157	1.494				331	6.104	1.142	2.606	3.721	2.547	3.761	4.314	1.975	1.105	7.551				331		0.485	0.426	0.803	0.728	0.748	1.758	2.658
		391	0.386	0.945	0.785	0.808	0.681	1.623	3.228	1.565	2.572					391	2.57	3.38	2.721	4.077	0.437	0.62	0.954							391		1.664	2.155	0.427	1.24	3.371	1.186
		451	3.25	0.596	0.181	1.34	1.677	1.696	1.244	0.989						451		2.184	3.011	2.887	4.072	5.476		3.194						451			4.418		0.745
		511				1.444										511		6.666		2.615	9.88	15.06								511				17.963
																571		78.268

## Sheet: S2A
	Biofilm Sample	Planktonic signal with same probe and arabinose concentration (X axis)	Biofilm signal (Y axis)												Biofilm signal mean	Biofilm SD	noncorrected Biofilm signal (Y axis)												Biofilm signal mean (non corrected)	Biofilm SD (noncorrected)
	Quasar670, 0.2% arabinose, large biofilms	4.52215	38.2006	24.685	31.6788	26.7634	22.4787	25.4008	36.8742	23.3253	23.1728	20.6547	19.5119	21.3484	25.5743	0.316799	34.3402	25.7022	25.8153	20.5849	20.8983	23.0932	30.4241	21.3953	17.4045	21.0981	15.5497	24.0276	22.8458	0.317001
	Quasar670, 0.2% arabinose, medium biofilms	4.52215	9.02079	9.93785	10.472	8.21056	11.1683	10.4915	9.30955	7.68107	11.1332	8.54605			9.52467	0.18834	11.5193	11.7447	13.9077	11.3651	14.6187	13.2487	11.3258	10.2406	14.367	10.4206			12.181	0.188832
	Quasar670, 0.2% arabinose, small biofilms	4.52215	3.74942	5.05942	4.74497	2.37553	3.27517	3.81551	3.81104	4.82787	5.27357	5.17694			4.09998	0.365241	6.52185	9.30863	8.56827	4.2802	6.14242	6.6068	7.17212	8.95758	9.20673	9.51659			7.42398	0.368051
	Quasar670, 0.0375% arabinose, large biofilms	0.602052	0.976448	1.23496	0.662075	1.54986	1.15704	1.20754	0.823561	1.53471	0.669809				1.04323	0.464593	0.524196	0.775535	0.445443	0.894008	0.728454	0.720691	0.600061	0.753319	0.555902				0.652221	0.321791
	Quasar670, 0.0375% arabinose, medium biofilms	0.602052	0.875059	2.0877	1.52984	1.34163	1.7201	0.485352	2.15559	1.65356	1.94022	1.64172			1.42914	0.662248	0.917426	2.24955	1.69723	1.57363	2.30764	0.616448	2.41186	1.7534	2.22572	1.75512			1.62644	0.638826
	Quasar670, 0.0375% arabinose, small biofilms	0.602052	0.39393	0.47041	0.0323436	0.400671	0.299932	0.387459	0.367787	0.11956	0.117519	1.05449			0.261942	1.40609	0.86862	0.952211	0.0803539	0.808353	0.602783	0.82953	0.684339	0.196243	0.194682	2.17551			0.522892	1.40938
	CAL Fluor Red 590, 0.2% arabinose, large biofilms	4.64764	24.2909	5.47305	27.0792	23.3419	29.0538	9.49821	24.6546	16.8197	16.7419				17.5874	0.803811	18.411	4.45474	19.5898	17.2087	21.4389	7.3321	18.611	12.1535	12.491				13.2136	0.760948
	CAL Fluor Red 590, 0.2% arabinose, medium biofilms	4.64764	9.51912	10.6393	7.89672	8.66768	9.66161	8.45047	8.68509	9.19054	8.95124				9.04295	0.125147	13.0899	13.0158	12.4738	11.9202	13.8737	11.3133	11.1193	12.4884	11.877				12.324	0.103718
	CAL Fluor Red 590, 0.2% arabinose, small biofilms	4.64764	6.60469	5.41982	5.96366	5.18603	5.77289	4.27277	5.80084	5.01839	5.61431	6.81335			5.60145	0.194741	13.0519	10.6585	11.8158	11.0307	11.1599	8.6828	10.7504	9.59788	10.1616	12.1157			10.8359	0.169354
	CAL Fluor Red 590, 0.0375% arabinose, large biofilms	0.374168	0.22101	0.198566	0.464898	0.221903	0.132157	0.32787	0.332738	0.313524	0.372198	0.178015	0.767377		0.285833	0.708882	0.134519	0.0814059	0.186079	0.169468	0.0738968	0.121416	0.148744	0.174	0.161316	0.104928	0.142059		0.130868	0.443714
	CAL Fluor Red 590, 0.0375% arabinose, medium biofilms	0.374168	0.143378	0.201693	0.235121	0.319279	0.158769	0.232707	0.339092	0.45169	0.250495	0.251198			0.244804	0.497098	0.219597	0.363902	0.343531	0.509372	0.296625	0.197248	0.622172	0.702967	0.365019	0.273459			0.359161	0.606292
	CAL Fluor Red 590, 0.0375% arabinose, small biofilms	0.374168	0	0.0388791	0.206234	0.245024	0	0.0603562	0.112471	0.3162	0.11751	0.0184026	0.100026	0	0.0988544	1.41183	0	0.159769	0.671813	0.632794	0	0.232275	0.272593	1.00453	0.358125	0.0746046	0.317813	0	0.317178	1.22588
	FAM, 0.2% arabinose, large biofilms	1.51559	13.7951	14.3619	15.7092	12.9957	15.0427	8.92756	15.5264	11.1288	13.4786	13.1822	8.41443	11.7874	12.6341	0.294395	11.1168	12.0048	12.0901	9.54871	13.2333	7.19632	11.9889	9.92291	10.3135	11.1093	7.12863	9.78632	10.2814	0.281992
	FAM, 0.2% arabinose, medium biofilms	1.51559	10.195	8.66952	10.0658	11.9851	9.78491	10.1703	9.75239	7.86629	10.2153				9.79714	0.168592	10.5905	8.01907	9.71708	12.2805	9.41626	10.3864	9.77261	8.6652	9.82629				9.78817	0.174727
	FAM, 0.2% arabinose, small biofilms	1.51559	14.4177	9.80906	11.2835	12.1204	7.04282	7.83994	9.49217	9.0723	9.96774				9.90382	0.314133	17.9399	12.9852	15.3511	16.7122	8.71447	9.78445	12.1806	11.1059	13.152				12.7756	0.346557
	FAM, 0.0375% arabinose, large biofilms	0.0822868	0.183792	0.138553	0.416898	0.197771	0.111334	0.265971	0.253089	0.165244	0.24107	0.102108			0.190818	0.620073	0.148554	0.129408	0.195699	0.140397	0.101646	0.195401	0.208127	0.164396	0.176839	0.110898			0.153022	0.356108
	FAM, 0.0375% arabinose, medium biofilms	0.0822868	0.499602	0.493083	0.453339	0.604763	0.36539	0.415505	0.694545	0.543567	0.382512	0.431453			0.479228	0.292158	0.571353	0.786127	0.620983	0.68853	0.493903	0.528643	0.871873	0.65659	0.514987	0.551438			0.618193	0.271504
	FAM, 0.0375% arabinose, small biofilms	0.0822868	0.415673	0.758385	0.468049	0.242236	0.175856	0.617947	0.194797	0.295249	0.265737	0.328966			0.338116	0.694287	0.775148	1.2015	0.862949	0.456102	0.355149	1.12749	0.3934	0.458765	0.431503	0.664361			0.613831	0.643764
	**Mean and SD calculated from log2 transformed values

## Sheet: S2D
spot intensity values	mNG FAM	mNG CAL Fluor Red 590	mNG Quasar670	hapR	qrr	vpsL
	0.719231	1.99425	1.65376	2.72227	2.30501	2.53145
	0.773879	1.48726	1.94434	4.71597	2.76201	5.19062
	0.498393	2.20811	1.68644	1.17305	2.11713	3.31201
	1.03771	1.50163	1.38953	3.72208	2.13394	3.21926
	1.20856	1.21916	1.9895	2.3422	4.86482	1.80729
	0.621286	1.26445	1.75297	1.65894	2.86242	0.155845
	0.602565	2.39203	2.05916	1.1395	1.70263	5.11716
	0.522738	1.46964	2.51992	1.1395	4.03007	3.60671
	0.772304	2.33333	2.04191	2.65003	3.15714	3.07994
	0.358814	1.30926	1.4462	0.922962	6.59515	0.24264
	0.917782	2.31337	1.49483	1.38525	4.16719	4.78289
	0.688609	1.31932	2.08399	2.65003	1.56592	4.33794
	0.412167	1.51153	2.87052	2.04975	2.15998	0.14624
	1.59816	2.10764	3.74956	2.04975	2.7094	3.15099
	1.42284	1.30653	2.05909	2.80262	4.37052	0.279072
	0.544123	2.49682	1.69121	2.04975	3.88354	3.01165
	0.734418	1.58732	8.00042	1.51563	3.56206	2.92314
	0.615729	2.52805	1.60685	1.51563	1.45197	0.0621477
	1.19083	1.86201	1.70136	4.38806	2.69968	1.39334
	1.30548	1.63007	1.8753	2.09787	1.22251	1.51699
	0.678379	1.55133	2.78421	2.09787	2.566	0.335999
	0.667409	2.04146	1.67121	1.47279	3.70861	0.41489
	0.418753	1.58449	1.60268	1.18083	3.42238	0.423501
	0.803695	1.99251	2.08977	2.96703	2.78321	0.402335
	1.07214	1.56336	4.0804	2.96703	2.21555	1.64806
	0.711198	2.07475	2.66094	2.71035	3.4938	2.68243
	0.551854	1.16502	1.95285	2.14296	0.364834	0.260759
	0.451582	2.21292	3.62667	1.38896	9.38762	1.16317
	0.666413	1.55025	1.69959	1.38896	1.73481	3.78363
	1.39299	1.59886	1.70629	2.3439	2.71651	3.45647
	1.30122	2.08823	2.22999	1.49152	1.94643	3.26707
	1.01406	2.70807	3.78281	2.09334	0.402461	4.24447
	2.08467	2.25082	3.65809	2.3439	4.29999	1.29403
	0.510046	1.58891	1.94011	0.122998	3.07152	3.589
	1.13555	2.07624	3.06433	2.35238	1.70045	2.76538
	1.57122	1.72272	1.47863	1.84955	3.74924	4.18446
	0.701293	3.55981	1.92326	0.987434	4.0209	1.22301
	0.590584	1.50346	1.58559	1.49657	2.82042	0.475447
	0.6273	2.19858	1.77898	2.00465	2.36967	0.263629
	0.711676	1.42288	1.4766	2.05757	1.97645	4.22823
	0.420697	2.02806	2.33554	1.91574	3.16996	4.71499
	0.362617	2.12141	8.14248	1.09599	1.75366	4.598
	0.971706	1.78347	1.46979	1.26517	2.18712	1.64602
	0.719921	1.80956	1.95348	1.84138	4.28582	0.0151308
	0.776553	1.4439	1.51421	1.51057	1.2068	1.62862
	1.1117	1.51569	1.54209	1.16137	5.52552	1.22081
	0.544862	1.24455	1.72981	1.37793	1.5243	0.76547
	1.47847	2.72094	1.29736	1.58426	2.15692	3.14306
	0.797137	1.44599	3.59903	1.85223	1.50321	3.35703
	0.755641	2.98955	1.90058	1.17195	3.90884	3.33558
	0.654915	1.94887	1.97206	2.03999	3.38313	1.5432
	0.834373	2.08445	1.71593	1.17518	1.60966	1.40517
	1.05325	1.57358	5.29694	0.938639	1.45269	1.98915
	0.692406	1.89134	0.940961	1.34023	2.36933	1.78414
	0.808856	7.08784	1.77981	1.64841	0.824659	2.99151
	0.743351	1.89867	1.71964	1.24502	3.19259	3.34017
	0.58121	2.10779	3.02645	2.09347	7.79546	3.08899
	0.692253	2.19603	2.9323	1.65092	3.64426	1.578
	0.87726	2.2596	1.37082	0.875813	1.53531	2.95812
	0.725559	2.58828	1.52928	1.47651	4.16361	2.09434
	0.999594	3.25111	1.72372	1.45731	1.81679	1.27778
	0.358133	1.89401	1.9859	1.78359	2.51975	0.884879
	0.666858	1.86389	1.98897	1.80824	1.71733	0.896448
	1.62428	2.14695	1.62804	1.5033	2.81147	1.10857
	0.489197	1.73655	5.27465	1.64288	1.99568	1.09292
	0.676045	1.31883	1.00887	1.34741	1.77492	1.12919
	0.595928	1.73102	1.87753	1.16103	0.695514	0.784472
	0.557145	1.32584	6.25274	1.5774	0.90733	1.00447
	0.790379	1.27308	1.97648	1.42449	0.798502	1.12919
	0.929489	2.09457	2.04379	1.09231	2.58989	0.784472
	0.928057	1.80732	5.45175	1.78648	7.47365	1.00447
	1.43454	1.4674	4.78907	1.48507	2.60075	2.60302
	1.39589	2.1051	1.96848	1.45696	0.864847	2.02505
	0.911356	2.08956	1.41024	1.34124	3.91817	1.5756
	1.01147	1.70002	2.20433	1.27308	3.06281	7.84277
	0.542987	1.1737	1.12748	0.972605	1.3216	4.03303
	0.68721	2.15989	1.33575	1.75982	1.37602	4.86003
	0.535718	2.71727	1.55969	1.17188	1.82725	1.78224
	0.0524516	1.99983	2.74025	1.27758	8.74461	7.84277
	1.0876	3.73625	3.55789	2.05151	0.0366913	4.03303
	0.443667	1.41014	2.21459	1.35936	1.85953	4.86003
	0.815016	2.0608	1.65538	0.888973	2.18333	1.51916
	0.548041	1.06997	1.83048	1.09185	1.08842	1.25719
	0.461782	1.98917	2.1016	1.72482	2.59858	0.633272
	0.771339	1.79874	1.51702	1.17705	1.20211	3.46511
	0.704161	2.63526	3.48937	1.16872	0.91453	2.92536
	2.03854	2.90002	2.19595	1.38795	3.85095	1.32842
	0.308456	2.06343	3.92764	1.19297	4.48662	2.13321
	0.435205	2.38421	6.56087	1.65509	0.443914	0.987762
	0.327423	1.89359	1.91129	1.54465	1.52843	2.40288
	0.781405	1.33296	2.31196	1.40497	1.02063	1.81888
	1.6512	4.94535	2.08405	1.49019	1.43281	2.40288
	0.450873	1.17076	3.51801	0.876063	2.51334	1.81888
	0.940902	1.40459	0.580493	1.27814	1.27383	1.75928
	1.11027	3.08206	2.96961	0.889976	2.71005	5.87251
	0.587741	3.28106	2.83883	0.921465	1.21009	2.24432
	1.3293	1.77102	2.33185	1.01093	1.04217	2.29475
	1.36844	4.05414	1.98399	1.77638	1.34121	1.53326
	0.666555	2.35935	1.60818	2.15013	1.06913	1.48704
	0.777083	3.63279	1.67641	1.99454	3.19433	1.53326
	0.622505	1.5367	1.70648	1.70198	0.816718	1.15273
	0.804643	1.78449	1.72942	1.35886	1.62769	1.78449
	0.448349	1.68464	4.88731	1.23912	1.38253	0.0636087
	0.501592	2.53522	2.29061	1.5232	2.67485	2.81516
	0.630389	3.70703	1.26004	1.58096	0.81696	1.58698
	1.09433	8.79052	5.73082	1.34476	1.78633	1.78449
	0.435497	2.05104	1.72554	1.33556	2.30423	0.0636087
	0.832797	1.6731	6.75566	2.54412	1.19576	1.15273
	0.018847	1.3878	1.54844	1.56936	1.46614	1.95576
	0.0431416	2.11962	1.88972	1.96002	5.35467	1.55193
	0.8697	2.91823	1.81555	1.39161	3.49122	2.07447
	0.673277	1.47512	2.1784	1.40587	1.07619	2.75477
	0.479353	1.44284	2.63732	0.906967	2.15164	1.15273
	0.678866	2.23184	2.72375	1.6763	1.63826	1.58698
	0.533578	1.51299	2.80982	1.76192	3.72842	2.81987
	0.904231	2.19968	6.04585	2.40705	1.17767	2.07447
	0.740175	2.02336	2.04073	1.73162	0.915752	2.75477
	0.779497	1.85549	1.70558	1.40409	2.28068	2.92343
	0.712157	1.46148	5.66894	1.33021	1.94914	2.81987
	1.0108	3.70894	2.21976	1.71908	1.48554	0.783659
	0.0414991	1.56272	4.05837	1.82731	1.48197	1.84966
	0.7945	2.38042	4.41243	1.49544	2.70346	0.783659
	1.14477	1.3201	1.38688	1.9178	1.15862	1.84966
	0.543201	2.3362	1.99261	1.65268	1.70136	2.92343
	1.46692	1.17675	1.67296	1.78084	1.78181	0.846038
	0.553175	2.1855	1.53535	1.35997	4.13092	0.901211
	0.677341	2.45597	2.32275	1.51907	2.39973	1.64085
	0.751387	1.51305	1.60932	1.79106	4.03434	2.38309
	1.42868	1.45533	2.23996	0.873584	0.738855	3.19457
	0.809089	1.59869	2.59181	1.65812	1.53377	0.938225
	0.529965	1.6632	2.11848	1.2791	0.731235	2.73759
	0.800838	2.77382	1.45867	1.00737	0.612184	1.68266
	1.01869	2.14261	2.13047	1.17718	1.10135	1.00153
	0.604573	2.40508	1.95818	1.27181	1.51487	2.06273
	0.636464	2.37805	1.60354	1.48497	1.41046	2.63541
	0.360673	2.3116	7.99511	1.20051	0.96678	0.901211
	0.575794	1.70932	6.3501	0.965954	2.99919	1.64085
	1.42722	2.30823	1.4456	1.3571	1.44557	2.38309
	0.989235	1.39186	2.46185	1.7983	0.704043	3.19457
	0.790344	1.70136	1.70785	1.99427	1.95665	1.68266
	0.689047	1.91619	1.68972	1.08571	0.871468	1.00153
	0.551198	1.29031	1.24575	1.9921	1.45735	3.45974
	0.855331	1.49248	1.75294	1.07882	1.30876	3.57573
	1.05192	2.39851	1.99421	3.20835	2.35281	1.92888
	1.15608	1.67091	1.46299	1.50625	4.33428	3.13352
	1.34125	4.52328	2.79393	0.798066	2.45266	1.05926
	1.04125	1.67349	2.29116	1.25299	1.39622	0.841313
	1.10093	1.40451	2.48396	1.02786	2.56018	0.896938
	0.503243	2.60121	2.58453	1.2344	1.40136	1.37654
	1.09922	2.40491	1.51604	2.34249	1.37159	1.50691
	0.772593	1.50999	1.18469	1.18695	0.937702	0
	1.10165	1.42192	7.37681	0.945766	1.01413	0.923839
	0.41795	1.59836	1.01791	1.66369	3.51033	1.02228
	1.06222	1.67809	1.39012	1.0583	0.902824	3.03499
	0.53298	1.73688	0.789336	1.29242	1.71088	3.45974
	0.560272	1.78333	1.53786	1.24467	0.777645	1.63375
	0.480921	2.09589	5.3322	1.26942	2.00677	1.50691
	0.664434	1.52098	1.60676	1.16342	1.12906	2.87527
	0.928469	3.56231	4.19696	1.77909	1.32133	1.02228
	0.786105	2.39441	1.6249	0.125132	1.15286	3.11091
	0.814809	1.58643	1.80036	1.38329	0.990916	0.759412
	0.741246		1.1284	1.00155	0.835077	5.01187
	0.670873		2.59727	1.83548	1.07899	1.42377
	0.692944		2.60618	0.805489	1.17592	1.01947
	0.933079		2.02659	1.73973	1.22331	2.12883
	0.415679		1.99951	1.74462	0.291088	1.08204
	0.817848		1.46902	1.5169	7.62627	1.01947
	0.618124		2.01592	1.23607	3.10546	2.12883
	1.4672		3.25111	1.40076	5.2128	0.0935391
	0.737672		1.98078	1.81925	1.69091	0.841093
	0.600219		1.75095	1.45178	2.37393	3.08287
	0.649727		5.50527	1.39763	1.62296	1.81926
	0.859914		1.5362	1.19487	1.31113	1.02578
	0.504478		2.5151	1.1996	0.69731	1.81926
	0.641338		1.5991	2.02009	0.439757	1.02578
	1.43283		1.73093	1.24971	3.24352	5.2578
	0.942972		2.45473	2.39891	1.43925	3.37214
	0.556169		2.27174	2.04268	1.40926	2.61918
	0.665551		1.44631	1.2316	2.02833	1.81926
	0.662394		4.92501	1.06596	1.18768	5.2578
	0.799732		4.33014	1.22372	2.4075	3.37214
	1.33814		1.85327	0.985762	1.27513	2.70111
	0.607811		1.58868	1.54311	1.15731	0.514978
	0.570305		2.90351	1.61172	0.776198	0.851883
	0.908507		1.43891	1.82879	0.812885	1.37195
	0.758791		1.69502	1.34537	0.86784	1.35767
	1.58156		2.10263	1.51125	0.988997	0.949106
	0.625599		1.97769	0.949744	1.65867	0.579309
	0.745809		5.2834	1.36873	1.33761	1.35632
	0.602436		2.14745	1.43299	0.811118	2.5864
	0.539869		1.95762	1.75241	0.801458	1.69561
	0.543915		1.55277	2.21244	2.81491	1.11883
	0.061075		2.37063	1.45569	1.23884	1.15294
	0.549792		1.92782	1.73772	1.61256	1.17628
	0.61464		1.86942	2.68737	1.12619	1.33483
	0.398163		1.68134	1.10047	0.100898	1.69561
	0.517092		3.14868	1.6505	1.35513	1.11883
	0.567062		2.9994	1.60815	1.25108	2.90504
	0.973668		2.26355	1.8411	0.758821	1.84201
	0.598704		1.90069	0.138584	1.33178	2.5864
	0.496373		2.6328	1.1834	1.81754	1.60028
	0.718282		2.80143	1.45415	1.04496	2.75762
	0.592581		2.22335	2.37798	2.22659	1.15294
	1.03816		1.76249	2.73613	1.23988	1.84201
	0.646681		1.5097	2.42944	5.90711	1.60028
	0.783038		4.25422	0.816714	1.29136	2.75762
	0.563237		3.73888	1.54311	3.72059	2.54816
	0.739035		1.81045	2.05604	3.35325	1.84201
	1.12354		2.62007	2.18614	1.07103	1.33483
	0.505585		1.79739	1.22251	1.70837	1.11883
	0.458209		2.11386	1.70233	2.10545	1.15294
	0.444967		3.36231	1.53174	1.58516	2.25873
	0.94772		1.34579	1.82688	1.65065	1.59684
	0.409067		4.32832	1.18957	1.38199	2.54816
	0.50478		13.7545	1.26648	0.543172	1.83977
	1.07961		2.5311	1.42722	2.38909	3.87228
	0.584697		2.04446	1.41817	3.12463	1.83977
	1.21733		2.09989	2.56264	1.17226	2.57917
	0.836743		4.19093	1.25282	0.791759	7.72238
	1.05412		1.45079	1.31344	1.4328	2.66092
	0.652944		2.34558	1.86328	1.12837	2.71254
	0.924644		1.34816	1.42517	1.89681	3.34948
	0.887108		3.27183	1.21905	1.58736	2.51291
	0.617459		1.57825	1.24728	2.503	0.086503
	0.650135		1.50256	0.850374	1.11741	1.24459
	0.625238		8.89322	1.30263	1.17159	2.9449
	0.680579		1.7888	1.49116	2.4348	1.956
	1.30382		2.06397	1.01426	0.781868	1.86137
	0.733868		2.78983	1.76383	0.825943	2.02459
	0.582685		1.54146	1.24346	0.755855	2.19814
	0.933055		1.89069	1.30025	0.759368	0.916807
	0.736115		1.93041	1.41504	1.43612	1.47868
	0.677727		5.68663	1.96344	1.0732	0.664555
	1.11635		1.84288	1.28435	2.23182	0.826663
	0.828489		1.27441	1.32602	0.782873	2.59069
	0.7958		1.26273	0.832157	1.74829	1.61752
	1.0872		1.48067	1.3044	0.899523	1.58657
	0.53168		2.33973	1.51945	0.592962	0.589632
	1.7701		1.71167	1.86178	1.03469	0.579312
	2.45354		4.41878	1.7968	1.8532	2.14633
	0.46474		4.36477	1.55557	1.56663	1.0055
	3.13415		3.90709	1.66704	0.762476	2.77996
	0.512896		1.4972	1.50544	3.1197	4.3504
	0.394266		1.93218	0.745029	0.487346	1.07703
	0.423829		2.73417	0.842264	1.90949	0.491513
	0.685658		3.24129	1.65771	0.795162	1.53377
	0.790543		3.25162	1.68221	0.854193	1.38793
	1.57132		1.54509	1.58379	5.08599	1.49774
	0.460171		2.28849	0.99704	0.687127	1.493
	0.143774		2.04018	1.57553	1.06891	1.2928
	1.15042		3.68044	1.18206	3.20436	1.09904
	0.759234		1.75812	2.50591	0.95327	2.68562
	0.480113		2.31369	1.46622	0.592094	2.22831
	1.15169		1.72281	1.26177	0.73294	3.40519
	1.30122		2.77516	2.20411	1.33655	1.2928
	1.13638		4.39499	2.15135	3.43665	1.09904
	0.026213		1.61446	1.72457	0.951081	2.46393
	0.756597		3.44739	1.17764	0.964806	2.68562
	0.524491		2.35069	1.57066	0.823271	0.99202
	0.566937		1.50459	1.68593	3.67501	0.834661
	0.437479		1.27195	1.86782	0.913365	0.51561
	0.0210975		3.7304	3.22551	1.10617	1.87399
	0.335605		3.68903	1.69106	2.25374	2.53493
	0.447583		1.68309	1.79918	1.2651	0.258324
	0.0170126		1.73514	1.57677	1.00928	0.614731
	0.735531		4.99847	1.33447	0.815628	2.37999
	0.383266		1.44265	0.976469	3.61562	0.123744
	0.421744		3.79479	1.66308	0.991574	0.134307
	0.526608		3.17379	1.41672	1.57049	2.13109
	0.865159		2.45182	1.05901	0.947302	0.516613
	0.682295		1.85546	0.810415	1.21195	0.266213
	0.365235		3.31586	1.18195	1.97792	0.123744
	0.462341		3.20719	1.01072	1.05148	3.35335
	1.6289		3.49699	1.91615	0.829096	1.0201
	0.785333		2.55799	1.49205	1.35844	1.14247
	0.0282843		1.83239	0.974059	1.41418	0.134307
	0.947637		4.23779	1.85095	5.35763	0.587015
	0.988376		1.58995	1.76756	1.17222	0.516613
	0.431358		4.91662	1.44547	1.12232	0.266213
	0.519099		4.50684	1.49054	1.286	1.01533
	0.757504		11.1661	1.91254	0.904356	1.76759
	0.63971		3.74373	1.24954	3.33774	0.587015
	0.53038		1.71839	2.7704	0.797393	2.98246
	0.513383		1.59412	0.132781	2.40744	0.886291
	0.0273654		4.1263	2.13067	2.13722	0.499769
	0.739203		4.66414	1.25353	1.0487	1.43893
	0.0317457		6.80019	2.15751	1.11105	0.930192
	0.359875		1.07152	1.9175	1.0235	2.16416
	0.53034		1.52633	1.40157	1.30447	0.930192
	0.492666		1.57102	1.16591	0.921157	2.16416
	0.737937		3.42354	2.5316	3.01564	1.93296
	0.486		1.89483	1.97569	1.14974	3.09161
	0.505918		2.12751	0.862032	1.88019	0.722111
	1.16701		2.81342	1.29118	0.843531	3.02204
	0.652566		5.27091	1.16943	0.907751	2.49418
	0.668639		3.52744	1.82872	1.43499	3.87485
	0.684864		1.89178	1.32581	1.82219	0.000141151
	0.938775		1.44863	2.57239	0.907813	1.04548
	0.867829		1.70955	2.89329	0.65507	0.676974
	0.838777		2.10055	2.24669	2.19221	3.87485
	0.908045		1.86349	1.31953	1.31237	4.97898
	0.664506		1.79469	1.74384	0.85133	3.18655
	0.587955		1.50597	1.87945	0.751966	1.23819
	0.734127		1.80459	1.21292	1.89214	2.77083
	0.61465		1.46476	2.05083	1.9272	8.43432
	0.833751		1.69785	1.92181	0.872497	2.17751
	0.491381		3.6887	1.63361	0.966956	2.49418
	1.0055		1.61376	1.44159	1.04401	2.97823
	0.552001		3.01452	0.981798	1.04169	4.97898
	1.61776		2.7971	1.0908	0.619088	2.17751
	0.615453		1.8407	1.52427	1.05506	1.27785
	1.11106		2.00624	1.474	1.12904	1.6637
	1.19449		2.52381	0.927021	1.90199	2.97823
	0.700508		1.25337	1.87196	0.622602	4.97898
	2.63124		2.01771	1.54536	1.11518	0.34218
	0.780917		1.41933	1.04375	0.736755	1.00168
	0.760286		1.74127	1.24649	1.52291	3.03601
	0.502812		2.55064	1.53694	2.15138	2.85854
	0.582774		1.82325	1.42704	1.09603	0.826781
	0.502775		1.75786	1.59316	0.529218	1.67062
	0.435872		3.95858	1.56025	2.01356	0.831596
	2.2008		1.48049	0.940642	1.9687	0.674938
	0.892227		2.55951	1.87283	1.34982	1.61562
	0.457834		1.33879	1.49374	1.20349	1.32372
	0.713639		1.58224	1.42805	1.18245	1.61205
	0.76315		3.62107	1.11209	1.64396	2.35842
	0.347252		1.57936	1.79708	0.909146	1.77942
	0.457528		2.18136	1.83959	3.359	0.89959
	0.769904		2.04879	1.21328	2.50481	0.384964
	2.04972		1.89573	1.18113	0.343694	0.706388
	0.509451		1.27144	2.28326	1.17425	1.7725
	0.847954		1.75105	2.1389	2.8338	0.986697
	0.726025		1.87877	1.73244	0.949259	0.988938
	0.514646		2.65469	1.23625	4.40121	1.4521
	0.979703		3.49554	1.2569	1.15293	3.67442
	0.686322		1.51042	1.27641	0.892796	0.671535
	0.603829		1.76456	1.42654	2.41863	2.77619
	0.596354		1.11058	1.01518	1.04298	1.5783
	0.832322		3.73807	1.14253	0.902398	1.00499
	0.406614		2.0898	1.49697	0.590815	2.49177
	0.961474		1.8549	1.25288	1.08596	0.715226
	0.576469		3.02271	1.56549	0.784476	0.245427
	0.304694		1.57383	0.92038	1.01496	0.955626
	0.314446		2.87438	0.788937	4.74697	1.70737
	0.748139		2.90886	1.87929	1.53324	0.464539
	0.71295		2.02143	0.958923	1.30588	0.779334
	0.546765		2.9715	2.17458	1.46814	0.980234
	0.844056		0.166392	1.18971	0.490159	0.430959
	1.14791		1.34761	1.38282	0.86412	0.73703
	0.885541		1.83498	1.50439	1.21566	0.413862
	0.583296		1.44369	1.84368	1.11149	1.00008
	0.5061		1.91758	0.966349	1.55171	2.28597
	0.482062		4.22021	1.5521	2.9281	1.30642
	0.670914		3.01199	0.84469	0.70979	0.35342
	0.868946		4.32387	1.51333	1.10812	0.528116
	0.448836		1.42972	1.63871	0.944986	0.886007
	0.675022		3.24442	2.02607	1.09341	2.75112
	0.537801		6.11328	1.54663	4.70021	1.97752
	0.884355		6.03865	1.09061	3.13099	0.0880966
	1.52721		4.13145	1.05793	1.12336	1.99487
	0.394587		3.37704	1.48776	2.62346	2.57824
	0.2837		3.54783	1.65568	0.763969	2.50519
	1.09249		2.2692	1.49689	1.27422	1.1502
	1.13776		2.71251	1.28654	1.20732	2.58851
	0.665789		2.2654	2.42435	0.496868	0.679711
	0.918459		1.68709	1.14677	0.782664	1.69004
	0.875267		1.90004	1.26132	0.840116	0.549597
	0.349761		2.80921e-05	1.45332	0.554215	2.04316
	0.83543		1.41842	1.60528	2.55596	0.639135
	0.58296		2.32074	0.876891	2.83085	4.67972
	0.777162		1.5486	0.798009	1.24467	0.759292
	0.746965		5.05488	1.56283	0.816431	3.09647
	0.035043		1.69046	0.840111	0.963721	1.0251
	0.610669		2.09944	1.56552	2.28768	1.01718
	1.40976		1.46321	1.14877	1.86883	0.820051
	1.57491		1.38481	1.62333	1.9583	1.07139
	0.465185		1.55664	1.62093	1.13575	0.884979
	0.775491		2.15774	0.816813	1.10642	2.28806
	0.926676		3.33178	2.02052	3.52637	0.641371
	0.592381		4.19884	1.75364	2.15818	0.827419
	1.04752		1.61972	2.16772	1.07218	1.72671
	0.825037		4.79518	1.9417	0.512097	1.56769
	0.855637		2.52153	1.98905	2.57593	1.0849
	0.714102		1.26843	1.26271	1.29175	4.47596
	0.601116		3.09798	2.23198	3.22635	1.05783
	0.494285		1.67835	1.63929	0.363236	0.723266
	0.412471		2.88884	0.759607	1.02544	0.698234
	1.35513		1.41196	2.13224	1.28206	0.946381
	0.784702		3.20963	2.96888	1.34729	0.807645
	0.464788		2.78638	1.91583	1.7485	0.939093
	0.623065		6.46886	1.73253	1.51179	3.05184
	0.716535		1.41734	1.81121	0.702783	1.65418
	0.931607		3.03309	0.858424	1.17059	1.12338
	0.708808		3.84724	0.703453	1.96768	0.442027
	1.1511		1.63015	1.88267	2.48813	0.569785
	0.540773		2.34937	1.55709	1.06967	1.10118
	0.628382		2.8322	1.73757	2.03121	0.992921
	0.905413		1.55253	1.66982	0.398004	0.637156
	0.55969		2.09821	1.9871	1.87794	0.135957
	0.296943		5.85724	1.08648	0.665529	0.315163
	0.542199		2.01441	1.22989	2.15801	2.6442
	0.779317		5.93148	1.89792	0.563008	0.360172
	0.484443		2.0827	1.09902	1.45292	0.149911
	0.781065		2.99435	1.81172	0.833456	1.89653
	0.371513		1.40601	0.877641	1.07792	0.77365
	1.60644		1.57271	1.35713	0.918313	1.69483
	1.08774		2.19324	1.63972	1.02502	2.35373
	0.766097		2.40662	1.48472	0.985824	1.93534
	0.786256		2.46364	1.31575	1.50238	0.790167
	0.562152		2.91356	1.20903	0.657083	0.977093
	0.670046		2.92855	1.48116	1.42332	1.38015
	1.07481		1.82636	2.06687	0.549736	0.439865
	0.708704		1.67564	1.32783	1.33594	2.92087
	0.331964		1.29015	0.887576	1.07693	0.64111
	1.2149		2.96866	1.69409	1.34771	2.08592
	0.593332		1.39261	1.41164	1.17916	2.04986
	0.655543		2.34976	1.51095	1.18276	2.54573
	0.530018		2.10857	2.09911	0.613169	0.472283
	0.264836		2.85952	1.07919	1.95352	0.450239
	0.517678		2.1322	1.86909	1.51685	0.333759
	0.574961		2.40938	1.12313	0.460203	2.41738
	0.574906		1.71427	1.55454	1.61841	1.22779
	0.730068		1.8715	1.77563	0.621771	0.729946
	0.341894		1.47676	1.526	1.65475	0.35933
	0.576669		4.93271	1.70827	0.790225	1.54155
	0.729018		1.96816	1.06482	3.26877	1.97931
	0.773513		1.35833	1.33346	2.72835	0.970875
	0.643516		1.51228	1.15154	1.74607	0.513629
	0.7864		1.46001	1.27882	0.95832	1.10125
	0.65052		2.46198	2.77413	1.6605	0.551358
	0.833866		1.76106	1.3639	1.11157	1.30047
	0.559197		0.431844	1.36456	0.867805	0.943892
	0.599723		4.30223	4.20025	1.48116	2.36061
	1.27006		1.85453	1.31491	1.11309	0.258315
	1.34176		1.22487	1.42418	1.53987	0.168605
	0.46662		3.44545	1.49843	1.10949	1.14698
	0.653948		1.65037	1.47136	1.33214	1.33774
	0.421471		1.47255	2.55466	0.705508	1.56353
	0.455845		3.12698	1.10994	1.23094	0.710926
	0.586121		2.98999	1.52008	2.31664	1.03723
	0.74716		1.54321	1.46316	1.37799	1.51105
	0.58796		3.02842	1.86528	1.57089	0.754274
	0.937441		1.69951	1.10292	1.63862	0.545955
	1.07245		3.75143	1.0295	1.05142	2.46111
	1.81603		1.68437	1.51594	2.70243	0.413485
	0.945298		1.53372	1.19672	1.00335	1.07201
	1.21463		1.37413	1.58452	1.02741	0.904036
	0.577669		1.68366	1.33631	1.97984	0.623046
	0.783335		3.33796	1.63942	1.22898	1.75018
	1.34976		1.21153	5.0059	1.21312	0.350709
	1.2918		5.62879	2.42489	0.465125	0.935234
	0.516949		1.47567	0.0820863	1.05856	1.01825
	0.593736		4.46805	1.95095	1.87118	1.59498
	0.531053		1.78583	1.14487	0.748971	1.89532
	1.093		1.44629	2.27102	1.03198	1.32174
	0.668844		3.29657	1.82478	0.855089	1.5763
	0.87733		1.69972	1.26315	2.77479	1.93096
	0.837216		2.21703	1.67849	0.845683	3.03313
	0.508003		1.97244	1.99488	0.477233	4.96193
	1.29523		1.48086	1.54777	1.69872	1.13586
	0.66202		1.60248	1.61985	1.14405	1.8169
	0.462975		2.16406	1.04146	2.22295	0.599837
	1.00276		1.78546	2.3278	1.00424	0.509665
	0.583042		2.72029	1.44493	2.8856	2.10027
	0.867117		1.39234	1.87665	2.86246	0.545285
	1.94222		1.37978	1.74538	1.19679	0.107742
	0.0252682		1.69651	1.11073	2.81951	2.16369
	0.510528		3.95449	0.895942	2.21651	0.692583
	1.13809		1.64474	1.2379	0.650891	1.75895
	0.442971		2.62131	1.20596	0.931383	1.48202
	0.555271		4.21419	1.60019	1.02232	0.569921
	0.535189		3.04629	1.4	1.74747	1.64197
	0.409882		3.12915	1.25209	0.92849	0.668656
	0.698338		4.38031	1.11906	1.52307	2.23956
	1.70447		1.83327	1.27653	0.763101	0.583435
	0.77164		1.68139	1.28577	1.15267	0.901547
	0.456283		1.28889	0.79175	1.28493	2.40718
	0.659731		2.16813	1.87667	1.10859	1.03871
	0.577163		1.94273	1.34661	1.0899	1.66626
	0.6901		5.21856	1.00495	0.467388	1.02352
	0.548062		5.06034	1.35309	1.05644	0.890585
	0.383225		3.49907	1.14758	0.859858	2.59823
	0.60524		2.9608	1.37196	1.15771	1.916
	0.448879		1.63396	1.91074	0.478179	2.88223
	0.742627		1.83556	2.01904	2.23416	1.05341
	0.453457		3.29308	0.972439	2.5264	1.97755
	0.624104		3.72448	1.09244	0.983729	0.679146
	0.644713		4.26274	1.14298	1.0265	1.25584
	1.2795		3.04097	1.27814	0.965861	0.48154
	0.746849		1.43079	0.96432	1.6725	1.15233
	0.546306		2.01636	1.68155	1.01774	0.591546
	0.367073		2.70696	0.980855	1.93971	0.823459
	1.0413		3.7462	1.19603	2.63054	2.11064
	0.589337		1.47234	1.10256	0.834305	0.405333
	0.880484		0.827675	1.43896	2.97149	1.06011
	0.714617		1.92179	1.70795	0.655552	0.705135
	0.908279		2.33023	1.46668	1.38069	0.014884
	0.716504		2.25741	1.59157	0.884834	0.655103
	2.41651		2.30049	1.2407	0.604981	1.28618
	0.516924		1.37523	1.11784	1.67615	2.49424
	0.445342		3.54067	1.7417	1.31046	2.86731
	0.485315		4.76006	1.05822	1.24054	1.36071
	1.68888		5.05577	0.104029	1.25963	1.15313
	0.559771		1.71026	2.51926	0.832634	1.01645
	0.734702		2.58101	1.40882	0.814546	0.211891
	0.584056		1.66871	2.13721	0.625562	1.98993
	0.799947		6.42986	1.90658	0.822615	0.847326
	0.533324		1.72303	1.62279	1.30716	0.32653
	0.577137		2.74011	2.42751	1.70034	0.562937
	0.602817		1.65655	1.74839	4.58536	0.941091
	0.77198		2.17296	0.911141	0.883937	0.433479
	1.0427		3.62135	1.02355	0.313131	1.5423
	0.687179		0.146825	1.63054	2.06334	3.09344
	0.691893		1.5783	1.61229	1.33967	2.06973
	0.40453		3.51879	1.73651	0.74969	0.231399
	0.524467		3.65359	2.1094	1.53049	2.26088
	1.10064		10.3833	1.67296	0.323386	0.529471
	0.444821		3.18026	1.36511	1.32976	0.414691
	0.877644		2.10694	1.27535	0.952719	0.285334
	0.640859		1.77481	1.53258	1.07365	1.14014
	1.14216		2.11949	1.6449	0.936537	0.540623
	0.50234		1.86352	2.72893	1.03864	0.383317
	0.988844		6.72086	1.31196	0.72515	0.611083
	1.07159		1.58754	1.71719	1.51258	1.7958
	1.01269		1.7898	2.22824	2.12521	1.64323
	1.78287		2.45811	1.6978	0.977557	1.75285
	0.681875		1.56507	1.59233	1.08479	1.09447
	1.1603		1.45728	1.20924	1.24809	0.497242
	0.498076		2.61655	1.0831	1.11342	1.8002
	1.21413		2.76247	0.852202	1.48305	2.12285
	1.06601		1.99259	2.02077	1.14871	3.17568
	0.488914		1.65628	1.91915	1.06555	1.42957
	0.458017		1.6617	1.69895	3.10514	0.371247
	0.294923		1.46228	0.935452	1.29941	2.15385
	0.49021		3.43033	1.74778	0.889784	1.42606
	1.08612		1.63733	1.20274	0.716542	2.89418
	0.617008		2.71903	2.4432	1.91927	0.590054
	0.540454		1.75486	1.69229	4.19504	0.460623
	0.644321		3.49608	1.64715	3.67036	2.37472
	0.0248221		1.30981	2.66691	1.85366	1.95879
	0.0252776		2.5899	1.93004	1.72248	0.986699
	0.548739		2.58713	1.75839	1.7578	1.0124
	0.455974		1.74433	1.23535	0.720504	0.852268
	0.212421		2.06055	1.20901	1.71393	1.48398
	0.504378		1.43548	1.43655	2.31921	0.881715
	0.693224		2.27935	2.01693	0.996849	1.2021
	1.14087		2.38998	1.04662	0.755827	3.22744
	0.47454		2.57928	2.24494	0.916924	1.60476
	1.17253		8.96602	1.50485	2.5827	4.84647
	0.473942		2.66581	1.54888	2.00593	0.51576
	0.482844		2.10354	1.33813	0.971828	3.25159
	0.769097		1.38261	1.84381	0.973803	0.424251
	0.766616		1.42031	1.01796	1.72458	0.797472
	0.595307		1.92559	1.00574	1.4306	1.90777
	1.00591		1.45626	2.33135	0.491304	0.813105
	0.540868		1.57664	2.88329	0.896459	1.21921
	0.386539		3.12444	1.10138	0.790529	2.67517
	1.1263		2.09678	1.8397	0.419075	0.980793
	0.0455042		1.1949	1.45997	2.20404	2.31931
	0.685161		1.43172	1.16117	1.36554	1.15076
	0.620245		2.21113	1.91384	1.43479	0.831368
	1.22466		2.80976	1.13145	1.12239	0.410274
	0.411596		1.77456	1.8408	1.16586	1.13649
	0.587705		1.52097	1.62465	0.43691	1.00199
	0.74619		1.71153	1.94973	0.938548	1.42616
	0.441701		1.79312	1.78062	1.11789	1.13695
	0.498237		3.35132	1.27254	3.63995	0.370159
	0.715897		2.77849	1.58039	1.60581	1.45463
	0.427943		1.54126	1.40547	1.05839e-05	1.13458
	0.616507		1.67534	1.4328	0.627292	1.20954
	0.997358		2.19277	1.78868	1.93971	0.656422
	0.878794		1.51625	1.53097	3.02076	2.12113
	0.0274081		0.792645	2.02136	1.13681	1.11999
	0.874439		5.47694	1.44169	0.850818	0.623499
	0.49718		3.71179	1.94946	1.2569	1.81108
	0.398623		2.0301	1.33431	0.9484	2.54026
	0.881945		2.0632	1.37316	0.581686	1.03216
	0.648986		2.28435	1.10493	0.964889	1.80827
	0.621822		1.37569	1.22661	0.572822	3.00743
	0.560913		3.21078	1.68298	0.633168	1.52966
	0.360314		2.44111	1.37318	5.76233	0.300655
	0.382054		1.68892	1.66662	1.71678	0.989363
	0.473707		1.70515	1.68305	6.08468	1.03135
	0.678211		2.20747	1.40358	2.29372	0.839371
	0.507525		1.92943	1.17524	1.71856	2.26722
	0.563476		1.40126	1.59715	0.420867	3.11916
	0.636791		1.93712	1.48172	1.77198	0.854613
	0.624341		1.93749	1.56852	0.313375	1.75917
	0.538167		1.31843	1.65883	0.815548	0.159563
	0.613061		1.67748	1.27878	1.26777	0.461111
	0.457404		2.6726	1.14267	0.846511	1.57415
	1.243		2.60927	0.999847	1.42187	1.04258
	0.471203		3.7545	1.34287	1.13385	0.82709
	0.583107		1.66931	1.65256	2.24007	0.313725
	0.415043		1.33195	1.84379	0.955759	1.81203
	1.0265		4.29398	1.23962	0.596669	1.63203
	0.344013		1.50749	0.980523	0.75137	1.29673
	0.549625		1.19024	1.43893	0.554678	0.748706
	0.357256		2.0558	1.19083	0.936378	0.35969
	0.548626		1.65072	2.02788	0.618225	1.66065
	0.587502		1.83545	1.48131	0.705213	0.834809
	0.354214		3.48821	1.45116	2.22374	1.28311
	0.435948		4.87511	1.96635	0.658447	0.313716
	0.417739		2.14378	0.859136	0.278449	1.09682
	0.483378		1.47552	0.990532	0.677612	1.69535
	0.293682		1.49477	1.3747	0.601268	0.621741
	0.568543		2.11023	1.74492	2.14609	0.467893
	0.837086		1.93819	1.92658	0.0738437	2.14501
	0.420469		1.59626	1.26002	1.2695	1.0745
	0.575809		1.82501	1.47523	1.05913	1.11983
	0.426755		1.78533	1.91585	1.64122	0.884297
	0.494314		1.47442	1.08271	2.07563	3.13498
	0.267873		1.36431	1.69711	1.42104	2.18277
	0.0263929		1.73787	1.1841	0.590874	3.27341
	0.4923		1.77406	1.51914	1.66755	3.2912
	0.542306		2.72659	2.05181	1.11171	0.357267
	0.731534		2.06658	1.12553	1.27271	2.90614
	0.579263		1.61612	1.34053	0.992691	1.85944
	0.384136		2.56691	1.247	0.937428	0.848239
	0.611515		1.79382	1.28286	0.464578	1.45033
	0.727042		3.59087	0.921931	0.755141	1.71566
	0.526363		1.56881	1.44025	3.9684	0.512864
	0.397119		1.38074	1.67517	0.664652	0.588817
	0.55403		1.15932	1.65535	1.0598	1.1216
	0.579197		1.75456	1.68297	2.32429	0.424872
	0.550896		2.44769	1.59541	0.737492	1.78764
	0.478475		3.02375	0.196572	1.53967	0.996723
	0.388282		2.24	1.33959	1.03985	0.333964
	0.432445		2.44167	1.40127	1.12819	1.18207
	0.544454		2.29235	2.03267	0.496504	0.903474
	0.617901		2.57735	1.287	1.71548	1.09623
	0.464393		2.53024	2.13444	0.588019	0.347648
	0.580909		2.17145	1.72003	0.848722	0.595391
	0.689846		2.53805	1.3377	1.2642	1.32475
	0.597806		2.18722	1.73264	0.625337	0.102005
	0.347432		2.83892	1.70497	1.05628	3.20226
	0.422938		1.64455	1.77264	1.02454	2.04365
	0.632734		2.85661	1.26125	0.517982	0.603523
	0.330975		2.74765	2.35459	0.746895	1.00096
	0.0191306		2.26159	1.81395	2.02802	1.48313
	0.861087		1.36926	1.0024	2.85193	0.354422
	0.562647		2.28627	0.139601	0.726617	4.2581
	0.552948		1.5404	1.71234	0.0652703	2.83064
	0.578572		2.22287	1.42761	0.91393	0.727032
	0.460426		2.37887	2.78814	0.194489	0.952802
	0.503021		1.99824	1.12512	0.107251	0.966987
	0.496276		1.77672	1.39761	1.72068	0.644333
	0.409501		2.05299	1.28489	0.658374	0.567163
	0.418046		2.09544	1.76256	0.636296	0.801963
	0.377047		1.50705	2.14779	1.06145	0.50801
	0.78368		1.51892	1.19172	3.09711	0.68209
	0.416787		1.93612	1.35314	0.968066	0.821258
	0.321671		2.30927	2.49496	1.89872	0.308651
	0.240919		1.91608	3.06865	1.80488	0.314939
	0.423974		3.17169	2.86787	3.80645	1.71635
	0.37976		1.70141	1.30912	3.06123	1.89842
	0.61677		2.01086	2.32533	1.42693	0.170398
	0.445723		2.50576	1.64185	0.750951	0.431959
	0.501503		2.89949	2.72935	1.15944	0.220486
	0.474317		2.30642	2.3629	1.64354	1.40917
	0.545988		1.98428	1.36354	0.800029	2.80017
	0.404902		1.49766	1.95999	0.86647	1.56969
	0.325157		1.71903	2.29196	2.61426	0.528209
	0.448386		1.10042	1.57061	1.38425	1.16547
	0.646292		1.99145	1.91486	1.51173	0.483017
	0.361139		2.23987	1.39093	0.311062	0.584771
	0.548784		2.30893	3.73077	1.53609	0.318521
	0.395279		2.62366	2.0395	0.112896	0.86062
	0.597054		2.99174	1.14791	1.1047	0.912541
	0.415028		2.61496	1.76043	6.47442	0.460784
	0.501755		2.06715	2.08841	0.968273	4.25878
	0.441536		3.22684	2.34857	0.758875	0.675278
	0.407614		3.17329	1.40702	1.30269	1.31034
	0.376713		1.90738	0.884747	0.995492	0.839273
	0.0235776		2.15899	1.50661	1.22862	2.36062
	0.423427		1.86281	0.092887	1.30554	2.16682
	0.39623		2.43229	1.61412	1.00882	0.179626
	0.525133		2.00333	2.23618	1.49842	0.754111
	0.56593		2.15974	2.09591	1.20726	0.749722
	0.456459		1.6804	3.0569	2.97754	2.60623
	0.240666		1.59656	2.83435	1.17855	0.199949
	0.393527		1.77427	1.55051	1.7877	0.485562
	0.411622		1.67269	4.82003	2.00713	0.274709
	0.435861		2.35259	1.7963	0.714075	4.14048
	0.389693		3.33828	2.20704	0.787639	1.22058
	0.415017		2.35576	1.42479	0.701874	2.16394
	0.362952		2.61072	2.07308	0.944146	1.51953
	0.455473		1.38181	1.8228	1.58125	0.962625
	0.481367		2.09512	1.16125	1.62899	0.990295
	0.481803		2.19068	2.33379	1.29219	0.613564
	0.430149		2.08891	2.02081	1.07379	1.22603
	0.407096		3.31297	1.51041	1.6419	1.67394
	0.331699		2.18108	1.90002	3.50968	1.96333
	0.572494		1.63501	2.00514	0.662122	0.529617
	0.734065		2.05849	0.935992	2.13434	1.79352
	0.533849		4.38897	0.552751	1.05701	1.13767
	0.418558		1.78161	1.55685	0.894725	0.127728
	0.760655		1.85931	1.90363	0.600567	1.6411
	0.446894		2.22469	2.43233	0.736026	2.76871
	0.447386		2.11653	2.06685	0.110905	0.68585
	0.443436		2.13058	1.82762	0.555333	1.4699
	0.360146		1.31152	1.38548	2.22924	0.556743
	0.271389		1.38404	2.31094	0.968603	2.75532
	0.659779		1.65522	2.20339	1.41699	0.129741
	0.562986		2.8595	2.28542	1.37582	0.335058
	0.502765		2.08767	2.1378	0.92505	0.218891
	0.448077		0.219467	1.15083	1.11705	1.80363
	0.402446		1.70146	1.06855	1.17834	2.11955
	0.530818		1.73728	1.85189	1.70762	0.499211
	0.607008		2.00379	1.05689	0.951939	0.476645
	0.592486		2.63119	1.26461	0.996725	1.03599
	0.76863		1.98124	2.36809	1.44792	1.38141
	1.80648		1.75011	2.13094	1.13493	0.492921
	1.81209		1.73873	1.86353	0.300082	0.542863
	1.3802		1.56251	1.67611	0.110798	2.27633
	0.591653		1.47213	4.21148	1.64813	0.701337
	1.75798		2.80422	1.89686	1.47747	0.726008
	0.476136		1.69403	2.16223	0.977783	0.74253
	1.01295		1.41497	1.60598	0.909465	1.64832
	0.769261		2.78807	2.33582	0.471086	1.57345e-05
	0.207492		2.13032	0.0834734	1.32369	0.897809
	0.309838		1.68882	2.56936	0.696777	0.387693
	0.571187		2.1212	1.88663	1.80231	1.07402
	0.399557		1.60858	3.73668	0.338241	0.533629
	0.537059		1.20236	2.20405	1.28957	0.89374
	0.394191		2.23541	2.21401	3.29708	2.6787
	0.405627		2.89377	2.01389	1.27686	1.40131
	0.399762		1.95007	1.38067	3.09155	0.609771
	0.643559		1.1601	1.95475	1.11511	1.27189
	0.817035		3.56233	2.00472	1.01141	1.9739
	0.667255		1.70745	1.82573	0.852562	1.42709
	1.53953		1.14455	1.49396	1.34309	2.80359
	0.519545		2.03948	1.72421	0.894652	1.17896
	0.595361		2.10534	1.93868	1.30574	1.49725
	0.345187		1.68149	2.06233	0.565656	0.486379
	0.59645		1.74139	1.80243	1.60715	2.66416
	0.476134		1.83325	2.16753	1.95897	2.17634
	0.6994		2.04103	1.39213	2.50416	0.964015
	0.379009		1.72264	2.05958	0.733951	0.914255
	0.298242		2.63084	2.39425	2.58233	1.10478
	0.469745		1.30924	1.75507	1.16379	0.551925
	0.267152		1.5526	2.07157	1.10307	2.02
	0.644226		1.4518	0.752742	0.492809	0.892203
	0.384106		1.88798	2.97347	1.39524	1.03868
	0.581684		1.58295	2.30982	1.23906	4.97017e-06
	0.595294		3.15145	1.76312	1.07862	0.391955
	0.858016		1.8576	1.97398	1.14123	0.16112
	0.591238		2.04044	1.42731	1.05678	0.0300167
	0.36629		1.88759	2.05202	1.71225	1.63304
	0.53307		2.21933	2.19237	1.54858	3.26944
	1.19228		1.90033	1.57372	0.476595	0.826986
	0.47545		4.53653	2.53515	0.723764	4.0188
	0.4827		1.72477	1.30103	1.53028	0.509104
	0.567604		2.1775	1.95641	0.555552	5.52372
	0.429705		1.69696	2.09029	1.35339	4.22386
	0.397173		1.67436	2.01002	1.05071	0.0623399
	0.429886		1.55928	1.34747	1.08367	0.640162
	0.591999		1.69686	1.67459	2.34559	1.11469
	0.657565		2.10688	1.34749	0.955737	0.740131
	0.485887		2.2992	2.069	0.349085	1.18124
	0.423122		5.11569	1.27301	1.35361	2.52826
	0.227963		1.99891	1.84004	1.88168	3.51917
	0.708982		2.36634	1.39736	0.946619	1.15587
	0.65832		1.94347	2.30797	0.642171	0.673319
	0.48026		1.45978	2.33665	0.868767	0.399878
	0.353814		1.73618	2.56957	0.865292	1.39793
	0.413748		1.54046	1.04603	2.6628	4.10776
	0.730311		2.03468	2.54003	0.496826	1.22831
	0.699284		1.59675	1.84576	1.57084	0.73894
	0.525492		1.22996	1.17362	1.11363	0.574248
	0.401758		1.40769	1.10431	0.839094	1.63245
	0.353606		1.42077	1.56631	2.97578	8.36368e-05
	0.591576		1.33252	2.08213	1.50053	1.21581
	0.393656		1.76945	1.19581	0.757751	1.59448
	0.329202		1.61364	1.65764	1.06711	0.725087
	0.658721		2.15752	0.92389	0.853307	2.08881
	0.564371		1.56051	1.50589	1.09443	1.40577
	1.56482		1.59724	1.32232	1.383	2.52306
	0.410111		1.18821	1.95759	0.845176	1.21095
	0.564288		1.60206	0.847531	1.203	1.50796
	0.500554		3.19965	1.46195	0.615812	0.445777
	0.685351		1.30782	2.00687	1.64701	0.45178
	0.485596		1.71314	1.58981	0.485593	4.52723
	0.449829		2.17468	2.2594	3.81137	2.11153
	0.642997		0.0554106	1.59651	0.943809	0.649146
	0.640523		1.99989	1.57581	3.02017	3.41809
	0.265846		5.22425	2.01859	2.27988	0.816845
	0.459655		1.43465	1.9607	0.473357	3.45677
	0.68343		1.79846	2.06052	3.0153	0.225277
	0.906264		1.83001	1.06945	0.820834	1.90976
	0.659138		1.59799	1.16973	1.07728	0.689789
	0.632891		1.19857	1.76665	1.05383	1.04858
	0.862238		1.80228	2.99856	1.84273	0.981201
	0.672809		4.71371	1.8669	3.2622	0.163951
	0.426098		1.67201	1.6299	1.60403	1.31991
	0.513047		2.08606	1.82684	2.13094	1.33988
	0.370534		1.56517	2.33001	1.66164	1.57497
	0.467881		1.93183	2.73932	1.19947	0.920132
	0.475546		1.43424	1.11537	2.03794	0.455181
	0.0234951		1.39186	1.81646	1.35466	0.846662
	0.604553		1.67413	1.30928	0.900203	1.14199
	0.715101		1.64097	2.5565	1.39151	0.926823
	0.526444		1.4152	1.30074	1.6337	0.226898
	0.376673		1.02531	1.78391	1.24354	1.83106
	0.755848		1.56634	2.6296	1.59696	0.582485
	0.698424		2.07537	1.35787	1.50092	0.656892
	0.800433		2.79484	1.39234	1.11118	1.61639
	0.573487		2.16919	1.00446	0.958816	0.974776
	0.4343		1.91276	1.65826	2.30616	1.08522
	0.454235		2.66571	1.87587	0.694816	2.59286
	0.473107		1.33731	1.47539	1.135	1.05371
	0.301783		1.89282	1.68828	1.7647	2.5976
	0.364399		1.41338	1.8834	2.32509	1.16916
	0.336137		1.77405	1.74748	1.18994	1.30562
	0.46286		1.64844	1.70342	1.45777	1.5257
	0.967124		1.50679	2.04452	3.42122	0.540746
	0.516742		2.06183	2.1938	0.549255	0.489317
	0.763412		1.55656	2.0002	2.17499	3.04159
	0.380692		1.50612	0.904266	0.687748	4.18177
	0.474948		3.37186	2.31312	0.725919	2.96848
	0.348421		1.483	1.98936	1.50886	2.04976
	0.496724		1.78606	1.65738	0.875219	0.444247
	0.262746		1.45975	1.78125	1.78115	0.97999
	0.549073		1.40662	2.60869	0.857154	1.41403
	0.336815		3.77242	2.30878	1.09838	2.4006
	0.577954		1.41095	2.35706	2.52442	0.979479
	0.543346		2.53758	1.85006	1.20663	0.509077
	0.527669		1.53329	2.14991	0.0518002	0.241045
	0.390185		1.93804	1.84415	0.989344	0.478848
	0.710458		1.21506	1.4217	0.795613	3.09683
	0.677131		1.69414	2.69246	0.738484	0.906906
	0.426321		3.72963	2.39303	1.78879	1.90223
	0.634023		1.90365	1.0994	1.43062	0.53194
	0.749172		1.96984	1.92773	1.23329	0.643047
	0.566349		3.00588	2.19528	1.62111	1.0325
	0.019748		2.23121	2.50307	0.612088	1.21201
	0.550675		1.29163	1.49274	0.782732	1.61922
	0.325271		0.647599	2.03638	1.02975	1.93887
	0.599106		2.33984	2.21757	0.477693	0.214635
	0.519111		1.4447	2.00936	1.79423	0.938101
	0.701682		1.74605	1.43118	3.87413	0.547753
	0.321682		1.38514	1.19648	2.95386	1.46578
	0.338234		2.80536	1.68461	0.234585	0.0867478
	0.503898		1.63329	1.42072	2.01651	1.03628
	0.360275		2.20111	2.0062	0.516915	0.174862
	0.500891		1.30102	2.08372	1.00773	0.0678404
	0.492208		1.23929	1.19121	2.21058	0.740341
	0.0233088		2.27479	1.85044	1.26977	0.764082
	0.0361111		1.78192	1.83842	1.5812	2.31589
	0.0212165		3.71493	2.30105	1.48132	0.489558
	0.603897		1.80886	2.39915	2.71908	1.88702
	0.455137		1.83717	1.75127	1.06432	0.36622
	0.660247		1.60812	1.02158	1.23683	1.96833
	1.01119		2.05594	1.54167	1.64313	1.24078
	0.348631		6.76218	3.2941	2.34886	1.33983
	0.474381		1.62067	2.24983	0.805545	1.85837
	0.485524		1.50904	2.27645	1.45879	0.0404384
	0.543926		1.80791	1.78907	1.23534	0.604328
	0.024975		1.32689	1.87692	1.03434	0.213833
	0.28288		2.07224	1.1543	0.90413	0.966448
	0.520636		2.36861	1.8312	1.15903	0.84764
	0.349643		1.7931	1.88007	0.862389	1.48233
	0.40154		2.5638	2.20079	3.0899	0.154187
	0.029912		1.93938	1.8751	0.471566	0.40787
	0.344893		1.56906	0.855299	1.55996	0.473906
	0.711266		2.14403	1.72947	0.784696	0.832861
	0.437997		4.27228	2.01211	0.912439	1.28604
	0.338498		2.23004	2.86345	2.97721	0.791576
	0.422413		1.55825	2.41508	1.32828	2.96144
	0.435924		2.01483	1.48054	1.24223	2.86645
	0.370416		1.48392	1.62948	1.28253	1.62844
	0.0180771		2.36759	1.78342	1.00931	0.0566159
	0.572155		1.59966	1.79005	2.47936	0.479013
	0.559077		1.38616	1.95578	1.51853	0.660653
	0.635637		1.5695	1.32776	0.960276	1.55828
	0.0138784		2.1304	0.900997	0.857105	1.01898
	0.517254		2.31128	1.88684	2.94035	1.04737
	0.425582		1.7782	1.78883	2.74216	2.12666
	0.600519		2.3484	2.05551	1.75896	0.627604
	0.107804		1.77042	2.04257	2.29642	0.717449
	0.769963		2.07855	1.38401	1.44422	2.25172
	0.632176		1.75631	1.76179	0.685104	0.88093
	0.682487		2.22531	1.15939	0.999997	2.57226
	0.574441		1.49952	1.16397	2.23059	0.888544
	0.579122		1.32974	1.34356	2.91933	1.02628
	0.387194		1.66119	1.21117	1.95667	0.699419
	0.571603		1.08972	2.10904	1.7213	1.35277
	0.644159		2.04362	0.930961	0.877485	1.63682
	0.568568		2.20771	1.32623	0.855196	0.770026
	0.534008		2.14309	1.4584	0.799707	1.05983
	0.523896		1.9064	0.928106	0.798033	0.612722
	0.542562		0.155558	1.8429	2.17318	0.410909
	0.878541		1.58842	2.75104	1.72972	1.18382
	0.400294		3.26143	1.47565	1.45638	0.615342
	0.46756		2.57874	1.82314	1.16446	4.95636
	0.521729		2.0083	1.75816	0.790535	2.09602
	0.46397		1.67191	1.4154	2.00951	2.9218
	0.573777		2.71795	1.2216	1.41309	1.44053
	0.0966521		2.25245	1.63088	1.87851	0.990653
	0.563652		2.31722	1.20002	1.52911	1.14888
	0.291422		1.22744	1.7058	1.15711	0.996215
	0.628663		2.01736	2.69212	1.28033	0.429205
	0.503295		2.07146	1.45705	2.414	1.91809
	0.599597		1.74322	2.15559	1.91972	1.13375
	0.496179		9.2648	2.03473	0.740784	1.03106
	0.611533		1.81818	2.18742	1.94184	0.0123638
	0.532416		1.71209	1.37734	0.542865	2.90125
	0.39667		1.83028	1.95422	2.61016	0.618119
	0.76479		1.5974	2.87391	0.81162	2.14254
	0.537585		2.54992	2.40939	2.17375	0.629003
	0.636167		2.57214	0.98117	3.94172	0.870783
	0.470416		1.18776	2.01896	0.830153	2.17023
	0.598874		1.42469	2.0227	1.4758	0.411233
	0.483075		1.81643	1.75637	1.82866	0.274223
	0.409027		1.99324	2.04496	2.13548	0.085248
	0.537088		2.05096	2.39607	1.0756	1.29369
	0.394019		4.51357	3.76034	0.944717	0.668345
	0.553726		1.41545	2.35252	1.17958	0.856633
	0.42517		1.97997	1.18712	2.31129	1.23711
	0.649258		2.87366	2.49646	0.787647	0.743777
	0.456065		1.97531	1.08709	1.07292	0.370203
	0.412263		1.6903	1.17541	2.90986	1.28357
	0.929346		1.93085	1.24065	0.968594	1.11755
	0.455401		3.74292	2.17738	2.21525	0.905274
	0.438883		1.83451	1.4265	2.84066	0.207212
	0.374092		1.55348	1.22337	1.19406	0.303122
	0.369285		1.39579	1.72146	1.8021	0.911858
	0.472052		1.76709	2.22591	0.666364	2.77504
	0.418197		1.66398	1.37458	1.48859	0.473219
	0.0603144		2.32732	2.66143	1.00762	0.874565
	0.325928		1.67583	1.65022	1.54368	0.88116
	0.289129		2.06538	1.1094	1.60528	0.0911117
	0.72399		1.73679	1.82724	1.06142	1.17389
	0.455087		1.68933	2.07552	1.05736	2.58061
	0.355165		2.2757	1.79372	1.40853	0.412778
	0.429181		4.70227	2.94017	0.754362	2.42405
	0.414623		2.39854	1.16751	0.328943	2.95566
	0.329445		3.86919	1.7221	2.1967	1.94667
	0.925606		1.6891	1.52625	0.685714	1.5136
	0.511509		2.48787	1.66112	1.07573	1.57167
	0.544591		2.07571	1.52985	3.80171	0.617682
	2.02149		2.67386	2.00085	0.341841	0.840664
	0.442671		1.92017	2.32606	0.449549	3.06965
	0.361051		2.1786	2.06559	4.56487	1.38332
	0.432289		1.1867	1.58758	1.29176	1.04886
	0.647355		2.29245	2.08329	1.13401	0.621085
	0.424136		2.37457	1.69984	2.5403	0.873187
	0.547586		1.47262	2.72795	3.13217	0.863133
	0.536634		2.00021	2.39136	4.8035	0.777199
	0.553943		1.48574	1.25565	0.674059	0.603613
	0.220971		1.99232	1.72882	2.10755	1.14534
	0.462978		1.65124	2.03582	2.17575	0.76118
	0.628395		2.1374	2.34308	1.10885	3.00272
	0.3955		2.62376	2.37361	1.65479	2.15057
	0.421554		2.28837	1.69588	1.97797	0.322417
	0.335164		1.84687	1.96476	0.989994	2.89088
	0.425995		1.94538	2.45654	2.01297	1.13875
	0.389448		1.28417	1.69263	0.84662	0.485148
	0.489468		1.69399	1.0176	0.980773	1.10297
	0.416373		2.12365	1.45933	1.13184	1.70864
	0.650684		1.84897	2.12087	4.61429	0.86332
	0.536693		2.67292	1.82211	1.36728	2.58264
	0.554586		1.15414	1.69643	5.39528	0.631111
	0.443634		3.49936	1.57721	1.74616	2.95384
	0.470327		2.98175	2.02556	3.67705	1.97486
	0.553184		2.08827	1.19697	0.554763	1.49096
	0.510681		1.25215	3.60862	1.18278	0.739535
	0.864386		2.23268	1.20689	1.34191	0.632185
	0.54256		2.37913	1.32894	3.91104	1.86373
	0.281025		2.4892	1.2962	1.21052	1.21967
	0.369996		1.76991	1.01202	1.3238	0.0246074
	0.432862		2.2088	1.80763	3.65301	0.962872
	0.391382		1.27315	1.27322	1.16945	1.49531
	0.554368		3.00186	1.7672	1.64732	0.629649
	0.318386		2.0527	1.45547	1.53081	2.07935
	0.475807		2.87037	1.37018	2.48577	0.579825
	0.68757		2.68104	1.68308	4.99922	1.3624
	0.417298		2.93748	1.25169	1.5638	0.326801
	0.41892		2.57634	1.53651	1.4362	0.54547
	0.461843		2.41115	1.38857	1.27368	1.85356
	0.697603		2.07516	2.07054	2.14097	0.565068
	0.376235		4.92251	1.40257	2.51762	3.21213
	0.584485		2.76151	1.5155	1.16858	0.636077
	0.706385		2.19933	1.28393	1.26839	2.12583
	0.574118		1.55737	1.67332	2.67176	1.85884
	0.611508		3.52831	1.33563	0.829718	3.19235
	0.509666		1.49798	1.39423	2.07585	1.41717
	0.572758		1.67701	1.83325	1.83989	0.35939
	0.352829		2.93983	1.14938	1.94883	1.25568
	0.577202		1.70652	1.6672	1.00018	0.394483
	0.688169		2.58521	1.30671	3.34118	0.710521
	0.339859		1.63891	2.32935	1.11078	2.47521
	0.529291		2.18628	1.35984	1.23292	0.158531
	0.41205		2.46968	1.18923	1.68309	3.47684
	0.378429		2.75977	1.36507	1.38258	1.60455
	0.357147		1.25023	2.23452	1.80609	0.859935
	0.443855		1.92738	1.38465	1.12724	3.00155
	0.32917		2.32717	1.52727	1.18698	1.37735
	0.345419		1.73948	1.99147	1.45638	0.425692
	0.288795		3.40067	0.978582	1.54645	2.27749
	0.421386		2.62654	1.00179	0.750138	0.883804
	0.480249		2.39116	1.23116	1.39199	0.590671
	0.428089		2.02358	2.26515	0.633564	0.445387
	0.318563		1.78911	1.95134	1.43178	1.89911
	0.590189		1.37126	1.61306	1.40893	3.78792
	0.259025		1.34791	1.49601	0.823673	0.668583
	0.326777		2.34556	1.62296	1.45008	1.31713
	0.338838		2.03421	1.63802	1.13933	4.07521
	0.34246		1.58536	1.74798	4.23842	0.811532
	0.324389		2.15352	1.83747	1.44721	0.996791
	0.534899		2.05331	0.766909	1.25318	0.911418
	0.450368		2.47685	1.36915	0.619374	0.809685
	0.401627		3.09952	2.32028	3.05084	1.1047
	0.492877		2.89234	1.18631	0.890752	2.53046
	0.4545		2.28063	2.05187	2.00686	1.97725
	0.436508		2.37125	1.42155	0.405067	4.04109
	0.379046		2.74578	1.17865	1.5365	0.486629
	0.488863		2.29753	1.51495	1.28557	1.49335
	0.435824		1.61632	1.10775	1.2486	0.147116
	0.511627		1.47321	1.6143	1.53164	0.527261
	0.602919		2.34621	0.988189	0.860946	0.355269
	0.270796		3.02174	1.59975	1.91028	1.04323
	0.797762		2.4445	1.17589	1.60726	0.77183
	0.501672		2.65398	2.17313	1.1275	0.481667
	0.317542		2.34025	1.61847	0.37956	0.905058
	0.344877		2.43415	1.35904	1.13834	1.4804
	0.447169		1.41831	1.18255	1.36071	2.8809
	0.232887		2.07381	1.82703	1.05704	0.583058
	0.382804		2.23616	2.01712	1.4318	1.42837
	0.415613		1.92472	1.93852	0.827335	0.705965
	0.504559		1.76375	2.89645	3.17536	1.30477
	0.309418		1.90446	1.79946	1.01723	0.319175
	0.453831		2.33541	2.01564	1.53993	1.763
	0.62816		2.28979	2.03972	1.09144	0.92775
	0.433578		3.06763	2.13962	1.29265	0.594415
	0.39005		1.55566	2.01882	1.787	1.78144
	0.520163		1.77696	1.06554	0.861042	1.12656
	0.452001		1.60992	1.55405	2.76316	1.00679
	0.317963		1.78749	1.52012	2.21114	0.68878
	0.700107		1.27003	1.29364	0.78703	1.5475
	0.382058		2.01071	1.9595	0.587581	1.31216
	0.358272		8.05824	0.915323	3.19697	0.685882
	0.381878		1.43796	1.99428	0.995403	0.6329
	0.309622		1.45903	1.5891	1.73091	1.61256
	0.429384		2.54839	1.77945	3.6431	0.539074
	0.902198		1.98397	1.82681	1.04614	2.52128
	0.342432		1.64974	1.68361	1.20632	0.108782
	0.529543		2.84351	1.52887	1.60672	0.668746
	0.491354		2.0676	2.09256	1.01358	1.5541
	0.453348		2.13956	1.19373	1.06111	1.62636
	0.499902		1.55101	1.96727	1.01803	3.03872
	0.400773		1.49488	1.58912	1.06353	1.02784
	0.43984		1.32381	1.85718	1.59375	0.866893
	0.341025		2.39953	1.19264	1.78967	0.543341
	0.540087		2.01076	2.75818	1.82905	0.840953
	0.645919		3.35116	1.76447	1.37811	0.763104
	0.383525		2.21682	1.75943	0.845756	0.809383
	0.449619		2.20782	2.15984	0.579867	1.16492
	0.508208		1.66965	1.34935	4.04728	1.0121
	0.507375		0.294188	1.05806	1.33383	2.95422
	0.585006		1.96673	1.50721	0.502619	2.88232
	0.504491		1.77982	1.37259	1.20798	0.574216
	0.483805		1.82671	1.33146	1.40352	1.74451
	0.948711		2.07007	1.44373	0.995298	0.8769
	0.976256		2.3584	1.58083	1.24894	1.67775
	0.601884		2.1757	1.30916	0.771558	2.5775
	0.658526		1.45131	1.70048	0.862679	0.258819
	0.540598		1.3971	0.77564	0.383024	1.71102
	0.421717		4.59598	1.77958	1.55117	0.179599
	0.483705		2.147	1.35378	0.472582	0.596373
	1.06699		1.43579	1.45642	2.43581	3.42602
	0.419634		2.04002	1.81308	1.35881	1.55521
	0.0242496		4.24567	2.32903	1.68303	0.169586
	0.79611		2.33424	1.35517	1.12583	0.168336
	0.628269		2.55075	1.93086	1.14176	0.438919
	0.356022		4.16008	1.22634	2.79885	0.33887
	0.298509		4.12105	1.98694	1.23616	1.70498
	0.289809		3.17065	1.4401	0.711009	3.17296
	0.882775		2.11529	2.48366	0.629403	0.460564
	0.692411		2.13994	1.61987	1.19455	0.370344
	0.36398		1.98607	1.65346	1.5156	0.376814
	0.266008		5.02029	1.15135	1.18316	0.334241
	0.483522		1.86357	3.90313	1.90073	4.08415
	0.792599		3.86867	1.2327	1.71235	0.374206
	0.409394		2.09302	1.09739	1.14984	1.00011
	0.353328		6.38325	1.68954	1.07747	2.62373
	2.51503		2.58103	1.3481	0.763385	4.5339
	0.701529		2.25101	0.920934	1.45023	1.13113
	0.495822		2.58779	1.27343	1.62977	2.45948
	0.531662		1.88133	1.3674	3.22937	0.913106
	1.4409		1.95844	1.88771	1.87421	1.86361
	0.497801		1.8589	2.35307	0.96623	2.28721
	0.437184		2.13766	2.50753	0.735991	3.46478
	0.453539		2.04006	1.15455	1.67697	2.24426
	0.389371		1.63542	1.8853	1.0088	1.07425
	0.698474		1.91819	1.33556	1.1038	0.385009
	0.340291		1.97008	1.78106	1.48802	5.59072
	0.422509		2.02425	1.49413	1.72162	0.422062
	0.534691		1.56978	1.34433	1.57467	1.83757
	0.297654		2.23744	1.74229	0.976539	1.9535
	0.893839		2.24336	1.76262	0.944281	0.76031
	0.428915		1.63575	1.32151	0.853592	1.78312
	0.577053		2.83507	1.49427	1.0677	2.50137
	1.00178		1.34382	1.41012	3.03591	0.681891
	0.472266		1.90678	1.41573	2.14411	0.732266
	0.450697		1.94851	1.35503	1.30539	0.824565
	0.533925		2.23358	2.03285	2.13284	0.988388
	0.543928		1.96712	1.0771	1.04243	2.01502
	0.38132		1.58917	2.0904	1.69526	0.665976
	0.47084		2.15515	2.65945	1.57452	1.64846
	0.510386		3.89913	1.71732	1.18618	1.87668
	0.411815		1.80317	0.797846	2.97329	1.27694
	0.621299		1.23169	1.65445	3.30599	0.297916
	0.925668		1.59589	1.74111	0.0964928	0.399355
	0.0235853		2.059	1.77797	1.00044	1.30392
	0.564594		1.80509	1.03039	1.2796	0.694795
	0.557124		1.91505	1.55203	0.407205	0.896304
	0.0206471		4.37255	1.65515	0.739295	1.94598
	0.916962		4.03935	1.36731	6.03444	0.368315
	0.728069		1.37923	1.98051	1.04915	2.45822
	0.46172		2.33055	2.60733	1.39842	2.06707
	0.403139		1.43463	1.25854	0.951514	0.896231
	0.902382		2.76314	2.14617	0.617188	0.741403
	0.0353242		2.07403	1.51965	1.97023	0.220241
	0.436094		1.68651	0.903761	2.31333	0.994285
	0.541385		2.21467	1.3611	1.13598	5.89968
	0.516402		1.48467	0.878405	1.83269	0.11261
	0.316986		3.27472	2.18473	0.815572	0.182618
	0.398132		2.36422	0.989535	1.17743	0.287445
	0.595269		1.64144	1.54714	0.718015	0.224911
	0.692139		1.50031	1.56106	2.20297	3.14576
	0.594371		2.25526	0.811564	1.24749	1.03531
	0.408975		1.51599	2.39652	1.06728	2.09426
	0.556424		2.04829	1.46151	1.15249	2.8871
	0.559761		1.45143	1.40815	0.94533	2.28875
	0.521231		1.58509	0.865685	3.19382	2.70397
	0.529998		2.70644	1.03698	0.782388	0.419152
	0.482615		1.68394	2.17408	1.86935	0.305807
	0.472687		1.87082	1.01341	2.01928	2.63438
	0.579323		1.29284	1.52562	1.11307	1.1831
	0.465665		1.54987	1.56573	1.30452	0.821691
	0.455895		1.44273	1.49403	1.87314	2.90198
	1.00455		1.60874	2.27253	1.05732	0.160554
	0.427579		1.95748	1.48024	1.51674	3.67379
	0.493685		1.69299	1.20386	0.560744	2.20944
	0.650095		1.69122	1.92161	1.44568	0.810681
	0.377465		2.0912	1.54618	0.141651	1.17905
	0.517795		2.14787	4.24681	0.566231	1.00423
	0.538241		2.58817	1.35086	0.685833	0.4299
	0.319719		2.83398	1.63831	3.34513	1.48798
	1.1947		3.22379	0.130144	2.51522	0.901863
	0.555941		1.33966	1.72973	0.783756	0.465613
	0.380114		1.583	3.07239	0.982778	5.40289
	0.365591		1.54913	1.55537	0.744312	1.62927
	0.352078		1.64345	1.05498	1.15393	4.38209
	0.444093		8.03913	1.67702	0.374893	0.549871
	0.757535		2.43044	1.43058	0.832452	1.88213
	0.570687		2.4808	1.04269	2.2855	1.92493
	0.893653		2.36435	1.08959	1.14464	0.721319
	0.601552		1.59427	2.1734	1.71016	2.19489
	0.45607		1.5761	0.860521	7.21216	1.43762
	0.656131		1.66464	1.51331	1.02798	2.16325
	0.480697		2.53961	1.4188	0.641523	0.490889
	0.502092		5.41603	1.59595	0.824381	1.76655
	0.272633		1.9384	1.37092	0.617735	2.57
	0.772744		2.12575	1.71855	0.574817	1.96662
	0.536453		2.27095	1.98592	0.697637	2.09633
	0.34886		1.74232	1.39006	1.53411	2.76192
	0.561955		1.62813	0.914758	0.441579	2.73222
	0.580997		2.16212	1.8416	1.37707	1.27862
	0.455532		1.62297	1.01315	1.72441	1.23004
	0.475985		1.2807	1.18599	1.65803	1.84696
	0.797265		2.66196	0.958956	1.19649	1.38145
	0.481694		1.97068	1.45714	1.19902	3.33869
	0.304282		1.60885	1.99917	0.711989	0.410837
	0.613465		1.57777	1.80181	1.71362	0.296412
	0.53872		2.82365	0.82504	2.48464	0.178068
	0.262016		2.14256	1.35311	0.352158	1.00969
	0.304853		1.87606	1.05642	2.00736	1.23247
	0.601235		1.86651	1.71907	0.544728	2.44632
	0.615092		3.96225	0.856506	0.675547	0.483014
	0.510719		2.4433	1.24886	0.836842	1.15611
	0.498975		2.14805	1.63313	0.198527	1.55204
	0.593411		1.78061	1.61836	3.10764	1.30313
	0.507447		2.86501	1.39814	0.622715	0.995311
	0.429944		1.70253	2.0642	1.48081	0.179545
	0.331156		1.71867	1.16123	1.02306	0.375021
	0.689818		2.90832	1.50917	1.49566	1.25762
	0.38062		1.85141	1.53894	1.69508	1.54034
	0.766744		1.52677	1.32215	1.92461	0.672361
	0.491467		1.84748	1.02173	1.05983	0.189157
	0.493189		1.95423	1.46732	1.37614	0.471683
	0.558955		0.249504	1.57709	1.66697	0.748202
	0.0607109		1.93488	1.84876	1.4727	1.71426
	0.0588072		1.96967	1.21907	1.49164	2.45611
	0.43451		2.37814	1.91174	1.92978	0.754031
	0.387671		1.99212	1.40752	0.821171	5.01217
	0.406826		1.53775	1.87298	1.53068	0.725838
	0.474815		2.15674	1.18758	2.01097	4.06549
	0.741804		2.56756	1.37527	3.54841	4.48344
	0.8064		2.8246	1.57964	1.53161	2.86413
	0.536534		1.713	1.20996	4.01419	0.180584
	0.687752		1.70972	1.67201	1.47826	0.818204
	0.528061		1.63722	0.997432	0.71737	1.7474
	0.538744		1.5809	1.68746	1.03127	1.19613
	0.786729		1.62893	1.27762	2.24663	3.0534
	0.393654		2.07217	1.07493	1.22328	2.02338
	0.619133		2.26351	2.73235	1.05274	0.784207
	0.762159		1.42811	2.33061	1.03952	1.0914
	0.441171		4.28217	1.46894	0.930232	0.865799
	0.517609		2.04357	1.92901	1.56327	0.74076
	0.314681		1.39809	3.6498	1.37786	0.714995
	0.627881		1.3044	2.00439	5.42479	0.625979
	0.61758		1.96409	1.44283	1.23084	2.12915
	0.541245		1.41297	1.06711	1.59392	0.949508
	0.523858		3.1647	1.62027	0.928697	1.44466
	0.628015		1.75437	1.59963	1.44599	0.828672
	0.547029		2.36093	1.21003	1.43456	2.73586
	0.575875		2.07817	1.61782	1.07073	0.945037
	0.702942		1.7045	1.37727	1.05013	1.15224
	0.367117		1.48775	1.35545	1.45142	0.712816
	1.00481		1.79917	1.3575	0.94566	1.23514
	0.687645		3.22527	1.36801	3.29899	0.874988
	0.347269		1.48481	0.910248	0.825826	0.550451
	0.416529		1.34321	0.912679	0.952609	2.53126
	0.408963		2.06799	1.83326	1.38054	0.400136
	1.58992		1.67883	1.20323	0.922102	0.974227
	0.683657		5.45475	1.01704	2.01029	1.30268
	0.597202		1.60973	1.68193	1.1341	1.87056
	0.723338		1.59506	1.52569	0.523079	0.900947
	0.581749		2.22522	1.33086	0.332791	1.79124
	0.811071		2.79678	2.01367	2.20795	0.509459
	0.38096		2.26819	1.30491	0.984009	2.2899
	0.415467		1.57384	1.23942	4.6184	0.668467
	0.397571		1.90775	1.19665	3.90606	2.06838
	0.403103		1.93481	1.10892	1.72409	0.239948
	0.588108		1.99366	1.6405	0.898375	1.33056
	0.365243		2.09542	1.67809	0.505716	2.08722
	0.503383		1.69408	1.07144	0.347783	0.419612
	0.622747		2.46411	1.49517	1.1765	1.97151
	0.49896		1.49447	1.5194	1.19949	0.327536
	0.464637		2.38582	1.40036	1.17416	1.90524
	0.599792		1.73842	1.38463	1.63809	1.10897
	0.497014		1.51134	1.58581	0.300658	1.00758
	0.522925		1.73263	1.55668	1.30207	3.18274
	0.501187		1.88034	1.61779	1.98207	0.24297
	0.752804		1.52587	1.37648	0.848377	0.79901
	0.270818		1.31125	1.12208	1.12484	1.98506
	0.617527		1.88092	1.63163	0.303868	2.39429
	0.699994		1.36934	1.29565	1.64272	1.60471
	0.519833		1.85705	1.19412	1.40776	1.14458
	0.544223		1.57001	1.09145	0.440866	0.728441
	0.439028		1.79091	1.79417	0.446748	0.437752
	0.224627		2.0276	1.38908	1.76825	1.67082
	0.475286		1.45838	1.39721	1.10144	2.4198
	0.522024		1.87296	1.77015	1.18456	1.41156
	0.495193		1.75025	0.197303	0.347928	0.865356
	0.355443		1.35858	1.5108	1.03116	0.836474
	0.391315		1.41357	1.81986	1.07029	0.35225
	0.773671		1.58969	1.62806	1.01863	1.09238
	0.549958		1.74632	1.56057	1.11464	0.186254
	0.365074		2.08816	1.20433	0.532234	0.712842
	0.364923		1.61072	1.3619	1.14857	0.149749
	0.662826		4.01516	1.12837	2.26741	0.265837
	0.439844		1.63551	1.16896	1.1552	1.1579
	0.37479		1.69178	1.12019	0.248436	0.80579
	0.462213		1.56936	1.67122	1.42516	3.09825
	0.461931		1.97786	1.29753	0.272813	0.910699
	0.343652		1.97796	1.51715	2.37192	0.289644
	0.470487		2.96031	1.26961	1.18432	1.9871
	0.654387		1.41459	1.33645	1.1605	0.314046
	0.6523		1.57163	2.07425	2.48045	2.61456
	0.432902		2.13399	1.19966	1.11754	3.35273
	0.697207		1.53497	1.15432	1.23571	1.58306
	0.513315		1.42439	1.78477	2.23082	6.84289
	0.462719		1.49056	1.37392	0.462191	0.73047
	0.86266		1.58412	1.13737	0.717528	1.52087
	0.494432		1.27512	1.26767	2.29421	0.118182
	0.401393		1.64069	1.31897	1.0171	2.27464
	0.784632		1.25304	1.38157	1.79611	0.481687
	0.534662		1.3667	1.48715	2.08266	0.592733
	0.474989		3.05215	0.9635	0.631706	4.80479
	0.251171		1.79598	1.06989	0.893224	1.0682
	0.478923		1.59777	1.58336	0.055332	1.81907
	0.578852		1.19291	0.903669	0.103493	0.282213
	0.479465		1.54955	1.56534	0.813269	2.29459
	0.546802		1.28286	1.40296	0.712318	2.00487
	0.478803		1.8014	1.33086	0.871825	0.618267
	0.658537		2.39688	1.12849	0.565261	1.42336
	0.521965		1.40198	2.16282	0.884069	0.546871
	0.438154		4.24721	1.38524	3.21079	1.5558
	0.370466		2.08529	1.76135	2.1217	1.0809
	0.426816		1.51623	1.37622	1.14112	0.772039
	0.523126		1.58279	1.66304	1.45749	4.05517
	0.391899		2.21204	1.29453	0.720555	0.789295
	0.603511		1.75131	1.82096	1.5432	1.18771
	0.458518		1.71973	0.879373	0.826823	0.655894
	0.286766		1.45811	1.62184	1.22014	1.13824
	0.27466		1.9625	1.31343	0.535632	1.70882
	0.438637		1.52618	1.27429	0.738439	0.378114
	0.501774		1.38349	2.0023	3.74668	1.74545
	0.411058		1.31576	1.71846	1.63257	4.63393
	0.582518		1.42222	1.94158	1.05404	1.89849
	0.712411		1.55359	1.5974	0.718608	0.669668
	0.581571		1.58228	1.19205	2.65174	4.34178
	0.661413		2.18365	1.05303	0.757557	1.95597
	0.729412		1.49257	1.66473	1.56523	4.10613
	0.468041		1.05869	1.71834	1.14149	3.43635
	0.319336		1.9354	1.50263	1.28418	1.61508
	0.544058		2.15799	1.52342	0.372498	0.261718
	0.445967		1.21991	1.75399	0.717995	0.365
	0.418089		1.17126	0.984853	1.66601	0.310529
	0.239651		2.84438	2.12699	0.683281	2.68815
	0.495434		1.8866	1.12295	1.10143	0.944388
	0.576962		2.16796	1.80983	2.15743	0.541529
	0.599311		1.97026	2.94832	1.90457	2.23359
	0.538099		1.0605	1.29191	1.04995	1.0369
	0.530628		1.3926	0.846574	0.931521	0.0673454
	0.428851		1.50744	1.37534	0.860752	0.744361
	0.479635		1.58189	1.0724	0.572307	0.936336
	0.278731		1.73364	1.44869	0.404669	0.526397
	0.327777		2.2854	3.17533	0.173542	1.16112
	0.301745		1.88858	0.0833806	1.163	1.62426
	0.557662		2.10561	0.979555	2.23314	3.75776
	0.626803		3.0179	3.00838	0.612032	0.000198451
	0.392338		1.52128	1.55977	0.949156	1.14629
	0.635442		1.96648	1.66307	0.946406	3.31007
	0.362467		1.67757	1.53672	1.26077	0.385092
	0.508052		1.50162	1.4732	6.66175	2.09632
	0.399804		1.29195	1.1085	1.33006	0.117929
	0.600696		2.06449	1.64556	1.22564	1.40204
	0.516503		2.55914	1.86711	1.04279	3.32409
	0.527085		1.77317	1.44833	1.77902	0.122413
	0.280504		1.74031	1.77099	0.391609	0.379212
	0.656823		1.63518	1.49711	0.711322	1.16401
	0.463943		1.36637	1.9068	2.58022	0.172106
	0.400806		2.31914	1.17403	1.70429	1.48014
	0.59758		1.80797	1.28565	1.13045	2.43584
	0.53002		1.54719	1.64404	1.37444	2.42515
	0.292796		2.38009	1.34835	0.677125	0.318003
	0.717432		1.40862	1.52693	1.07525	1.95089
	0.625044		3.2084	1.4073	0.965105	0.436438
	0.417801		1.93401	0.835549	0.685481	0.254398
	0.545928		1.61956	1.94556	1.38492	1.60891
	0.542445		1.59471	2.32215	1.84626	2.38009
	0.43612		1.93079	1.32553	1.3972	0.43279
	0.663437		1.41466	1.18189	0.818209	0.537877
	0.493935		1.23392	1.40246	5.82262	0.248462
	0.29988		1.52285	1.28043	1.61554	0.554361
	0.875503		1.34554	1.74063	0.632535	0.563551
	0.433255		4.64243	1.95851	0.856332	0.383225
	0.363209		1.53793	1.55385	1.34015	0.64725
	0.504142		1.7393	0.090493	1.56543	0.342674
	0.840153		1.61489	1.88445	2.11463	1.31153
	0.512365		1.4577	2.15299	2.23552	0.637149
	0.423757		1.88668	1.66537	1.61687	2.06005
	0.471671		1.81008	1.18375	1.74534	2.96489
	0.517901		1.47649	2.02741	0.773004	1.10774
	0.588486		1.62909	1.26901	1.29235	1.75042
	1.23648		1.92091	1.82917	1.21814	0.970776
	0.777369		1.58917	1.21843	1.62522	0.798208
	3.24854		2.05448	1.71897	0.639466	0.385779
	2.09122		2.04433	1.67427	2.13061	2.28095
	1.14609		1.64133	0.913938	4.82956	0.161095
	3.07375		1.82523	1.27376	1.04748	1.50493
	0.95687		1.97396	1.1415	5.17663	0.905058
	0.756498		2.01922	1.29215	1.18302	1.97679
	0.812426		3.09087	1.55584	0.971971	0.85897
	0.909433		1.60422	2.18799	2.87621	0.40943
	0.735933		1.28636	1.6338	1.53727	0.391156
	3.56986		1.89196	1.05281	0.416947	2.3539
	0.818678		1.64286	1.84999	1.82762	0.345876
	0.523633		1.21567	1.59773	3.87742	1.21739
	0.736003		1.29055	1.61209	0.772975	0.391196
	0.644784		1.97433	0.939467	1.19096	7.0927e-05
	1.3313		1.81993	1.56066	2.90899	1.61763
	0.728036		3.06266	0.861143	0.633906	0.489696
	0.662066		1.5559	1.71786	2.52039	0.728535
	1.63648		1.82244	2.18694	1.49507	0.773714
	0.610221		2.03765	0.077331	0.914122	1.01923
	1.32734		1.40728	2.4545	1.12157	1.25104
	1.49243		1.29558	1.72468	0.529178	1.71385
			1.60403	1.28422	0.834096	1.62664
			1.31234	1.82725	0.643762	2.03646
			1.22437	1.79359	1.40568	1.6858
			0.0811754	1.36508	1.31583	3.59467
			1.69593	1.65841	3.26145	0.776159
			1.30518	2.8649	0.491748	0.545088
			2.55839	1.60507	0.513953	1.27371
			0.398176	2.14528	0.826306	2.96967
			1.68833	1.85648	0.832712	1.36097
			2.32428	1.02873	0.802761	1.82811
			1.74245	1.54795	2.11025	1.81124
			1.83374	1.81245	1.37153	2.19865
			1.76508	1.29582	0.55713	2.20568
			3.21871	1.59137	1.16153	0.517483
			1.2226	1.13585	1.26836	3.08161
			2.36017	1.25564	1.03089	1.11522
			1.56223	1.37579	1.39341	1.90455
			1.43201	2.29906	0.616343	1.56254
			1.32238	1.17691	0.982039	2.65777
			2.95198	1.72841	2.02471	0.234288
			1.41047	1.01874	0.227275	0.611722
			1.52661	1.53484	1.57973	1.36592
			1.76102	1.24732	2.21584	1.57477
			1.42069	1.78575	1.56125	2.97678
			1.40763	2.10165	0.924421	2.34055
			2.24882	2.10331	2.3019	1.29806
			1.81641	1.08141	0.663169	0.787684
			3.19039	1.32818	1.86508	1.30574
			1.60006	1.3692	0.861897	1.77845
			1.58847	0.98165	1.32268	0.969937
			1.41191	2.35812	0.735976	0.660306
			1.61552	1.79477	1.34468	0.674791
			1.49574	1.3506	1.55899	0.739813
			1.40209	1.2525	0.691879	2.89144
			1.5275	0.998562	1.40258	0.21557
			3.21865	0.915306	2.09746	0.694874
			3.14779	0.862729	1.00361	3.04278
			1.32954	1.58661	1.02395	0.785594
			1.43232	1.83856	2.3132	0.40823
			3.20707	1.30101	0.351033	0.269423
			1.41963	1.04762	2.5893	1.92868
			1.38612	1.21376	0.778919	0.139869
			1.75192	1.53625	2.33595	0.26643
			1.61105	0.824198	0.450441	1.61462
			1.6679	0.553706	0.943159	0.917902
			1.59817	2.25131	4.10552	0.372481
			1.4844	2.33705	0.865628	0.228647
			1.60582	1.55266	0.757841	1.93179
			2.01578	1.27307	1.54777	0.204567
			1.69763	1.89146	2.96432	0.400937
			1.72864	1.5827	0.618461	1.0494
			1.69338	2.11985	1.77687	2.00289
			1.50447	1.99281	1.35043	0.76965
			1.59153	1.05063	3.66347	0.15767
			2.50155	1.80664	2.18781	1.06359
			1.5921	1.76876	1.45183	0.205443
			1.67894	1.59655	0.706575	0.93098
			1.5143	1.23134	0.82062	0.72009
			3.24969	1.30075	0.469034	0.176102
			1.41611	1.06853	1.31375	1.38179
			1.70886	1.14521	1.44625	0.0883741
			1.57551	1.07718	0.990558	0.326952
			1.54035	1.30797	1.45005	0.270322
			1.1514	1.94577	1.93581	0.386115
			1.14514	3.58195	0.446333	0.143525
			2.05927	1.36422	0.917471	0.662451
			2.02771	1.46548	0.834843	0.84067
			1.79786	1.31083	1.62556	0.188608
			2.24063	1.62205	0.869966	1.43595
			1.82963	2.1022	1.69334	0.0055651
			1.8623	1.32338	1.6198	1.48406
			4.2108	1.31347	0.730877	0.899609
			1.48409	1.34045	1.4388	0.586521
			1.98018	0.962168	2.00165	0.354787
			2.77364	1.69465	0.39227	1.33668
			2.04932	0.952046	0.515501	1.11677
			1.97375	1.24252	0.337214	3.19181
			2.08624	2.00094	1.09471	0.399287
			1.91049	1.5276	1.57807	2.4976
			1.81816	1.42209	1.73802	1.8269
			3.27639	2.08336	0.298066	0.323756
			2.06758	1.23892	0.544339	1.17758
			2.08632	1.05444	0.577134	0.800338
			2.28146	1.23881	0.633984	5.03545
			2.32808	1.42843	0.507646	1.43992
			3.04315	1.01534	0.743874	0.471026
			2.13988	1.81157	1.46641	0.11256
			1.5027	1.35844	0.6412	2.7724
			1.69959	1.41736	1.94399	2.14172
			1.47716	1.62155	2.41968	1.59486
			3.72525	1.49948	1.18178	0.402373
			1.84376	1.15997	1.36926	0.640272
			4.10714	1.36078	2.44748	4.73403
			1.82681	0.843026	3.52053	0.427255
			2.11554	1.30147	0.693354	0.494028
			2.78095	1.67202	1.09362	1.1708
			2.19909	2.25217	2.78448	1.07766
			1.53374	1.59332	1.57326	0.570005
			3.66135	2.28857	0.894467	1.04289
			1.72596	1.37408	1.10596	0.99716
			2.98157	1.54181	0.994687	0.94114
			2.40951	1.64396	2.44604	1.00305
			2.1314	1.56082	1.05923	1.19586
			1.82091	1.3035	2.385	1.62823
			1.5017	1.27899	2.49951	1.57956
			1.70463	1.38103	2.53772	1.90153
			2.15944	1.00765	0.527354	1.42283
			2.38612	1.92044	1.33463	1.44209
			2.38401	0.0533136	3.33758	1.59581
			1.88109	0.919008	2.9949	1.95364
			1.66383	2.40994	1.35287	0.42139
			2.78039	2.40626	0.887513	1.49486
			3.20275	2.33479	1.00355	0.143255
			2.36629	1.36592	1.5461	3.03629
			2.80436	1.55596	1.45545	4.96823
			1.70571	1.04864	1.24597	2.47352
			1.32269	1.32114	1.30892	1.41366
			2.29642	1.52446	1.05728	1.65408
			2.9126	0.871626	1.05882	0.265909
			1.88476	1.68309	1.10984	0.725792
			1.39257	1.27703	2.14916	0.835862
			1.62027	3.08815	1.00255	2.60474
			4.77479	3.02866	1.92984	2.71693
			5.84658	1.10221	1.22886	1.26228
			2.33867	1.98792	1.21802	2.09698
			1.16948	1.00342	0.957434	2.06005
			1.56955	1.10372	3.48236	1.06993
			1.42409	2.33771	4.19073	1.16686
			1.53159	0.941252	2.27849e-08	0.377509
			2.07871	1.22506	4.66373	0.264009
			5.60952	2.31421	1.21896	4.79554
			4.8699	0.953537	2.13738	0.312729
			1.44155	1.44147	1.13461	0.99666
			2.08501	2.04828	1.11088	0.402785
			2.00418	0.132915	0.827886	1.56283
			2.36972	1.12097	0.843477	1.3273
			2.195	1.76247	1.90569	0.490831
			1.63033	1.6029	1.04731	2.26482
			1.52523	0.133328	0.56721	3.24923
			4.81243	1.4015	1.58681	0.828544
			2.2858	1.53629	0.461983	0.490589
			1.38168	1.6167	1.26789	1.19961
			2.4796	1.69705	0.904268	0.360349
			2.60027	1.09434	0.2309	0.302916
			1.71589	0.828153	1.77164	0.389094
			3.01902	1.41825	1.42012	0.274719
			1.78013	1.42782	0.273628	0.814865
			2.58413	1.44791	2.32485	0.202898
			1.99076	0.859612	0.388393	1.21497
			1.3286	1.06075	0.511909	0.425685
			2.24501	1.68957	0.545004	1.47771
			2.14017	1.13395	1.81238	0.72468
			3.29491	1.50729	1.3893	0.722116
			1.53859	1.49283	1.17039	0.488343
			2.59463	4.13999	0.562679	1.33195
			1.74367	1.30956	0.857766	0.946294
			2.79885	2.22723	1.12516	0.534378
			2.32997	1.22819	0.796288	0.316128
			2.13163	1.40667	1.40194	0.252225
			2.40389	1.98983	0.758927	1.37711
			4.37293	1.43802	0.871695	3.34814
			4.05768	2.39354	0.621435	2.0665
			2.93303	1.80523	0.458686	0.0947789
			1.8324	1.59928	1.11938	1.34578
			2.35253	1.79261	0.56914	3.4646
			2.22735	1.53388	0.404264	0.71785
			2.46827	0.895595	1.3437	1.9956
			1.78098	1.72713	0.0170134	2.16538
			1.87955	1.23308	1.30497	0.835317
			1.48767	1.21083	1.58395	2.36787
			1.85216	1.41125	2.27279	0.56328
			2.02651	1.56323	5.07622	0.472008
			1.65985	1.45685	0.936204	2.09614
			3.07756	1.81714	2.04842	1.20418
			3.43467	1.47408	1.50616	3.7071
			1.80253	1.52941	0.518769	0.49707
			2.19598	1.36808	1.31341	0.575716
			1.60576	1.1092	1.88156	2.14995
			3.25077	2.14617	0.916818	0.537266
			2.08387	0.078995	0.709299	0.512616
			2.30067	0.81942	2.08387	2.14905
			2.11131	1.52299	0.963782	2.55212
			2.42575	1.11779	0.558579	1.13099
			4.99751	1.07271	0.931497	0.486643
			2.92469	1.33255	1.03808	0.671894
			1.82367	1.67573	0.805834	1.6168
			2.18556	1.54278	0.624858	0.944968
			2.1543	1.35333	0.56187	0.460834
			2.11125	1.56317	0.554584	1.47752
			2.30729	1.65529	1.26765	1.09854
			1.6598	1.82358	0.700339	2.006
			2.89372	2.38675	2.99328	2.82426
			1.75985	1.29898	1.74932	0.569739
			1.36683	2.03048	1.85954	1.83903
			1.14843	1.34061	0.761424	1.36851
			1.7267	1.15087	1.4095	1.79037
			2.2546	1.13857	2.37938	1.16055
			3.57529	2.29521	1.38511	0.391354
			1.84706	2.14284	2.03025	4.28774
			1.6222	0.646694	0.865822	0.614216
			2.67202	1.1748	1.02292	1.33206
			3.27588	1.26084	0.922667	0.642186
			1.66937	1.92767	0.225442	0.890634
			2.09809	1.22049	2.35135	0.608594
			2.60734	1.84444	1.42771	3.94156
			2.37475	1.56814	1.17444	0.267125
			1.98927	1.62177	1.50139	2.13559
			1.68259	1.40629	4.69413	2.7615
			1.61924	1.79876	2.01307	2.79593
			1.14313	1.48644	0.010066	2.06859
			2.23196	2.00535	0.688466	1.41172
			2.00052	1.37233	1.8892	0.875933
			2.42424	1.17322	0.00348863	0.237025
			2.1664	1.25798	0.6047	0.418069
			2.27587	1.34266	0.861126	1.09253
			1.26037	1.16791	2.05693	0.0749045
			2.12891	1.85995	0.846908	0.544747
			1.85889	1.34504	0.663108	0.527805
			1.85303	1.21807	0.976797	1.47782
			1.59431	1.04372	0.614204	5.15881
			1.60366	1.60676	2.58965	0.259051
			6.42181	1.14996	1.15376	0.289904
			2.24019	1.20756	1.85925	2.72121
			2.33449	0.969195	1.23843	0.408716
			1.66005	1.90627	0.532272	0.2219
			2.28021	3.29619	2.24738	0.587657
			4.36007	1.5775	0.906853	0.231384
			2.61144	1.67746	1.24686	0.020424
			1.67663	2.28506	0.44566	0.210046
			1.49214	1.49289	5.31542	0.644745
			2.09971	1.70848	1.27381	0.160793
			1.99446	1.83107	1.24203	0.541084
			2.45292	1.13577	1.1	0.239527
			2.05745	1.16432	1.01507	0.306905
			1.61884	1.55481	2.3224	1.18595
			1.36042	1.12116	1.98553	1.44592
			2.35074	1.19658	0.947158	0.297831
			2.66031	0.722675	1.81054	4.03901
			1.41833	1.59687	1.37486	0.855856
			2.05397	1.37251	0.83485	0.407661
			1.41267	1.17659	0.872398	0.298647
			2.2438	1.76273	0.961291	0.851908
			1.8464	1.31322	1.36558	0.999227
			4.13752	1.09641	2.19631	1.52378
			2.60652	1.87391	1.17046	0.916852
			1.69916	1.09362	2.37353	1.64897
			1.84811	1.17319	0.605153	0.583312
			2.42735	1.43491	2.01248	1.72264
			1.733	2.10447	1.07312	1.63517
			1.69169	1.54174	0.952333	1.2307
			1.82548	1.04746	1.86588	0.300967
			2.03947	1.45133	1.463	0.243144
			2.17972	1.26713	1.27456	3.228
			2.00259	1.37381	0.920819	1.57657
			1.90716	1.5817	0.939801	1.23988
			1.77332	1.18783	0.885603	1.10898
			1.59525	1.56187	3.21726	2.80355
			1.90333	1.97499	1.64079	0.444864
			2.26627	1.60747	0.880141	1.65942
			1.78331	1.31995	0.986649	0.186808
			1.7263	2.38002	0.439869	1.58959
			2.13422	1.73528	0.705569	2.81851
			1.57161	2.79112	1.65775	1.6959
			2.13548	1.39722	1.39719	0.666541
			2.10095	2.61434	1.10138	0.618732
			2.22691	1.63811	0.637385	0.73476
			2.26919	1.84765	0.8962	0.440662
			1.52458	1.47162	0.660295	0.518264
			1.77475	1.79496	1.41752	1.76702
			4.60617	1.73233	0.654243	2.06216
			2.44173	1.5809	0.252179	0.437461
			1.58643	2.24315	2.05581	2.06951
			2.23118	2.00975	0.391527	3.58361
			1.83009	2.50057	1.48763	1.19242
			1.81265	1.26861	0.344253	1.68334e-07
			2.49081	2.82228	0.878219	3.67972
			4.085	1.08343	3.86204	2.30553
			1.95552	1.96954	0.712074	0.297266
			3.1986	1.46755	0.922059	1.48916
			2.73099	1.41927	2.23014	1.46407
			1.71743	1.26103	2.45046	0.701573
			1.75717	1.44312	0.36023	4.26971
			1.56035	0.9945	1.03141	0.112458
			1.67952	1.5743	0.0608277	0.267407
			2.25828	1.45008	0.283908	0.283866
			1.53898	1.45785	0.959301	3.60253
			1.91306	1.30284	1.8339	0.169786
			1.46731	2.27314	3.01591	1.60422
			1.68859	2.23963	3.17095	1.73478
			2.28758	2.24379	0.842312	0.132965
			1.63294	1.79317	0.681015	1.74068
			2.23496	1.57097	1.65394	0.977219
			2.14239	1.98352	0.0541603	0.231993
			1.43722	0.970944	0.610336	1.66191
			1.72969	2.20555	1.63777	0.139626
			1.76368	1.91009	0.0168587	0.145269
			2.18055	2.09208	4.78157	2.12166
			2.30456	2.2645	1.0204	0.0246954
			1.68246	2.10188	0.374886	0.114439
			1.63627	1.92447	1.73917	1.08919
			1.88004	1.59777	0.413817	2.13727
			1.59015	3.22816	0.00699999	1.13646
			1.86652	1.88673	0.321727	0.268457
			1.14249	1.46204	2.80346	0.00910754
			1.39069	0.852488	1.10405	0.811965
			2.64137	1.66702	0.501007	4.08255
			1.49722	1.03115	0.69751	1.77539
			1.71486	1.46616	1.7399	2.1889
			2.08229	0.796016	1.17892	0.286281
			1.51649	2.49067	0.754526	0.317889
			2.25357	3.02567	1.19167	1.84245
			1.28784	1.69027	1.06759	0.686858
			2.38105	1.53406	1.64622	0.218699
			1.37941	1.81328	0.667643	1.01418
			1.52232	0.880854	0.440538	0.681402
			1.67885	2.07061	1.48636	1.06675
			1.96683	1.807	0.280518	0.868504
			2.02925	1.56866	0.341406	0.367112
			2.41618	2.27482	1.55454	1.93577
			1.57037	2.80824	0.976819	1.85592
			1.29513	2.31456	1.27663	3.76952
			1.42652	1.39573	0.873564	2.21572
			2.67801	1.62686	1.10817	2.03717
			3.01715	1.77382	1.25326	1.4601
			1.80064	3.21898	0.458636	0.556265
			1.68887	2.83119	1.73832	0.312086
			2.20746	2.14592	1.21044	2.12064
			1.36827	2.22548	0.728622	0.989959
			2.25114	1.47234	1.99426	0.0691258
			1.83284	2.12456	1.33016	0.832292
			4.51832	3.28376	1.28338	1.74686
			2.24811	1.46549	0.220649	3.66663
			1.73005	2.09417	0.803605	3.11502
			2.63459	1.32148	0.756328	0.0277809
			4.93698	2.28305	1.0638	2.60767
			2.39737	1.65339	0.942258	2.6879
			1.51866	1.25454	2.71584	1.63517
			3.24913	5.26022e-05	0.897497	1.08611
			1.92032	1.87332	1.15596	0.726914
			1.59857	2.36263	2.79499	0.560479
			2.99858	2.12345	0.70469	1.82639
			1.93177	1.93323	0.771605	0.247441
			1.93823	1.62014	1.99592	1.95948
			2.47009	2.1626	1.01782	2.92015
			2.29501	1.11797	0.839614	2.11945
			1.93638	1.85841	4.30112	1.50177
			0.143168	1.9726	1.98368	1.71567
			1.42926	2.1636	1.04328	1.14531
			2.20667	1.66343	0.972733	1.27935
			1.49793	1.27484	0.563333	2.8586
			2.02998	1.80907	1.27486	0.488951
			1.95944	1.84758	0.920135	0.569524
			1.76235	5.07218	1.46467	0.445306
			1.88277	1.39238	0.684451	2.95761
			1.68817	2.44005	0.859318	1.59976
			1.70515	1.45922	1.83775	0.830111
			2.02244	2.05337	0.878052	0.984337
			1.60174	2.70061	1.30245	0.437175
			2.16056	1.99898	2.50777	0.971711
			1.23784	2.12919	1.15085	2.22391
			2.17264	1.43044	1.02709	3.80624
			1.65719	1.7022	1.34533	1.16977
			2.44381	2.0557	0.770734	0.604401
			1.64063	1.33769	1.80925	1.64697
			1.64146	0.459512	0.896675	0.283093
			1.65407	2.16748	1.296	0.97797
			1.68936	2.44575	5.05125	2.39002
			1.97606	1.49444	4.39856	0.947436
			2.6363	2.58174	1.51188	0.942443
			2.05782	1.14523	1.13531	0.0704722
			4.79754	1.59874	1.23492	1.22912
			4.48408	1.05363	2.33616	0.286543
			2.80931	1.74017	0.408037	3.8775
			1.72015	1.78429	0.77573	1.85553
			2.32686	1.42963	0.956147	1.62694
			1.16361	0.114939	2.37277	0.0610629
			1.99191	2.10514	1.38452	1.31154
			1.38974	1.71038	1.43892	1.22551
			1.52245	1.40214	1.03437	0.323152
			2.43788	1.1516	0.602932	1.14391
			2.27849	1.84334	1.53445	0.278472
			2.26712	1.10053	2.2362	0.975089
			1.16709	1.71951	1.10879	2.63766
			4.13963	1.81499	1.10569	0.970056
			2.11826	2.11562	5.50971	0.422236
			2.32332	1.54488	1.51597	1.14794
			2.44171	1.65417	3.70968	1.00501
			2.46552	1.10463	2.94262	0.569836
			2.8045	2.25731	1.37869	0.655035
			1.96979	1.37326	0.209463	0.206724
			1.94659	0.968081	1.09444	0.157657
			1.60871	1.81435	0.524586	1.27284
			2.3042	1.83689	1.13546	0.00610201
			2.52416	1.20883	0.889525	0.193018
			1.6023	1.94575	0.0314927	0.475595
			3.7495	2.08723	0.528616	1.56575
			1.55792	1.10863	1.02276	0.208624
			2.94032	1.34624	0.758268	0.471306
			3.02455	1.82078	1.39202	0.55477
			1.38662	1.15482	3.31813	0.884055
			1.57756	2.09655	1.40653	1.86533
			1.63419	2.46643	0.362683	1.45451
			2.21812	1.9611	0.592628	0.838878
			4.49145	2.23086	1.65565	0.268923
			2.21249	1.12046	1.8433	1.25523
			2.84242	2.75449	0.604466	0.27018
			1.94063	2.69339	1.49297	0.862645
			2.83538	1.6966	0.149414	0.689006
			2.04279	2.28398	0.943827	1.06969
			2.08451	1.51967	2.19075	0.678165
			3.16665	1.41279	0.417469	1.41814
			2.11816	1.74165	0.786096	0.522793
			1.24973	2.12801	1.87517	0.372013
			2.19369	1.92148	1.04709	0.876056
			2.05921	1.07156	1.58178	0.968634
			2.53947	1.67921	2.41534	0.194968
			5.36627	2.50236	0.774565	1.38906
			1.20846	0.946848	0	2.2975
			1.70474	1.37814	0.526034	3.16231
			2.77704	1.84326	0.940452	0.192929
			2.07317	1.22911	1.19014	1.86256
			2.70764	1.02459	2.18558	1.61833
			2.39207	1.34743	0.816864	0.844631
			2.18372	1.62101	0.535449	2.19862
			2.11816	1.82228	0.793725	4.46344
			2.13772	2.07185	0.343563	0.834332
			1.96339	2.17553	0.386834	3.06966
			2.62703	1.77753	0.752623	3.35995
			2.24458	2.02839	0.579887	0.917115
			1.67611	1.46044	1.57727	0.558841
			2.34311	2.60355	0.0556757	1.86334
			1.99461	1.40832	1.24329	0.530622
			2.50278	1.71041	0.683197	1.1393
			1.9995	1.56066	0.265672	1.18718
			3.1902	1.10794	0.000193149	1.73085
			2.31222	1.51828	2.08977	2.49013
			2.02172	1.78953	1.46525	0.250097
			1.93616	1.86264	1.41946	1.51442
			1.80173	1.39764	1.36065	1.05536
			1.5976	2.10354	2.241	1.75937
			1.87968	1.90829	1.74242	1.20936
			2.08375	1.22568	1.08713	1.78696
			2.14238	1.9379	0.729023	1.08842
			2.02093	2.66833	1.3348	0.654939
			2.66528	2.18842	6.70982	2.74353
			2.04619	1.3215	6.23524	2.12149
			2.67789	1.05348	0.987627	0.751578
			2.68236	2.37308	0.576305	1.05092
			3.97582	2.61705	0.747871	1.22579
			2.05927	1.71739	0.908688	0.502465
			1.92966	2.70243	0.835745	1.86327
			1.79104	1.30143	0.959731	0.870763
			1.50195	1.2285	0.913781	0.704401
			0.0116047	1.47072	2.38426	2.45387
			2.47218	0.9914	1.04859	0.577021
			1.75148	2.13756	0.748472	2.09978
			3.17541	2.46485	1.15838	0.976082
			1.89217	1.54387	1.20269	0.516782
			1.27455	3.07157	0.965947	0.712908
			2.5833	1.70426	1.36125	0.316086
			1.58617	0.985474	1.26098	2.63096
			1.79185	1.84657	0.89854	0.288601
			2.7306	1.8025	0.75988	0.702991
			1.60585	1.64864	0.387153	2.99977
			1.79756	2.28595	0.533389	0.190668
			1.33078	1.62337	1.02538	1.50303
			1.565	2.05758	1.27312	0.955428
			1.64602	1.24216	0.71436	0.435468
			2.34279	1.55259	1.15744	0.256367
			4.08014	1.31089	0.675014	2.12989
			3.1368	0.9046	0.799535	2.35693
			2.26309	2.06901	3.23768	0.682086
				2.68881	1.27544	0.318204
				1.60849	1.45759	1.51206
				1.21576	0.847932	1.36502
				1.48277	0.682478	0.610194
				1.4536	0.689608	2.9986
				0.944057	3.44293	2.70114
				1.50895	0.693512	0.240986
				2.23381	0.653417	0.817309
				1.08201	1.40703	1.48392
				1.81957	1.03195	1.81664
				0.929778	1.0153	0.374057
				2.30521	1.01236	0.379317
				1.56497	1.77906	1.21116
				1.65763	0.709677	1.757
				0.977737	1.1685	1.48394
				1.9295	0.835517	1.9571
				1.97958	0.982991	1.27312
				1.10252	0.70059	1.09398
				2.63209	0.675265	0.438757
				1.29554	1.39245	2.16314
				1.43744	1.13383	0.00114773
				1.88515	0.766587	2.26952
				1.20918	1.42346	0.619722
				1.80859	1.82958	1.03837
				1.27974	0.81108	0.255815
				0.918022	1.44895	1.20247
				1.69203	0.991389	0.417225
				1.86417	2.33391	1.14545
				2.05634	1.09606	1.30605
				1.5038	2.25157	1.04132
				2.44252	1.31706	0.856365
				1.9497	1.8184	2.13539
				0.918608	1.3379	0.763489
				1.63309	2.13774	0.983367
				2.49177	1.06783	0.979951
				1.61004	1.55123	2.26015
				2.53809	1.36607	1.33629
				2.08914	1.29224	1.21544
				1.68354	3.81568	1.71968
				2.37995	1.58152	2.06912
				2.27748	1.35354	2.28788
				1.52087	1.51455	0.606181
				2.33072	0.533537	2.03062
				2.17992	0.841288	0.758392
				2.08396	3.10449	0.78343
				2.34952	1.4309	0.59329
				1.69108	1.48402	0.468528
				0.826862	1.62053	2.39627
				0.783913	1.11592	2.38081
				1.51547	0.788869	0.481497
				1.8457	0.882277	0.616888
				2.27684	0.531405	0.662532
				1.04768	0.989353	2.83053
				2.29833	3.11576	2.60519
				1.55082	0.515296	1.15498
				0.0641664	5.75807	1.2834
				2.29989	1.86037	0.588816
				2.07978	0.00108313	1.79339
				0.711837	0.925504	1.27588
				2.59788	0.869647	1.20589
				1.32598	1.13248	2.30698
				1.78907	0.636034	1.04944
				2.60299	1.88418	0.976352
				0.971144	4.90738	1.00795
				2.18042	1.86649	0.549375
				1.67332	1.75663	0.267262
				2.39176	0.268001	0.526522
				2.43298	2.54653	0.349969
				1.02654	1.92229	1.00277
				1.48288	1.58277	0.452419
				2.60278	0.713619	0.613185
				1.24746	0.460912	1.00724
				1.77289	0.575848	2.14635
				2.03545	0.567645	2.88349
				1.91782	1.96326	0.361074
				4.07387	0.488258	1.84619
				1.56737	2.27746	0.632176
				1.38646	2.08328	1.60506
				1.40469	1.28354	0.382514
				2.21285	0.756225	0.411275
				1.7381	0.864334	1.02496
				2.02299	0.73332	3.24049
				0.99574	0.538338	0.178876
				1.91545	1.26779	3.52095
				1.91526	1.00061	1.47852
				2.007	1.5875	0.828586
				2.02136	0.353794	0.616092
				1.77301	1.59061	2.30596
				2.91267	0.131565	1.76817
				1.61407	4.00571	3.18963
				1.12068	0.94893	3.32094
				2.05269	0.863966	2.60167
				1.96732	0.649172	0.711217
				1.21508	0.472271	0.484973
				3.31947	0.80919	0.729611
				2.04551	0.770386	0.852258
				1.69132	0.512788	3.39693
				1.70478	1.27464	2.30075
				2.18415	2.25937	0.680294
				1.4416	1.70796	2.00654
				2.07736	3.89889	0.926587
				2.398	0.502606	0.549292
				1.38059	0.824269	2.19292
				1.32417	0.26359	3.13282
				2.55939	0.487077	2.56046
				1.76744	0.63947	0.437529
				1.55532	1.81438	2.47572
				3.22237	0.437329	0.818772
				1.39182	0.885179	0.162649
				1.56158	1.66054	0.631772
				2.7566	0.540734	3.25322
				1.06076	2.1011	1.87838
				2.42002	4.08106	1.16307
				1.92594	0	0.519441
				0.909939	0.693081	0.707447
				2.06183	1.42725	1.69452
				2.23144	2.70007	0.702828
				1.20302	1.51198	3.40965
				2.49846	1.45446	1.03016
				1.55617	0.768856	1.9469
				1.13147	1.61568	0.277001
				2.69864	1.23634	3.90139
				2.66034	0.624779	0.895287
				2.28595	0.654033	3.28381
				3.60361	0.7628	3.03325
				1.38279	0.926521	2.35217
				1.28363	1.24664	1.1373
				2.56639	0.828592	0.617066
				1.68082	1.11227	2.17894
				2.57611	2.64907	2.16076
				1.18372	2.03914	0.566494
				1.79535	0.434714	1.96242
				1.96503	2.34103	0.527492
				1.64016	0.400914	0.987325
				2.11696	1.245	0.462606
				2.18588	0.630723	2.07888
				5.27713	0.84193	1.29057
				2.28497	2.24732	0.295738
				1.74707	0.902044	2.76618
				2.53499	0.569414	1.15783
				1.50058	1.62962	2.14349
				1.77224	0.413505	0.959289
				1.74282	1.48151	2.43163
				1.48124	1.97266	2.38085
				2.16505	1.19377	1.13164
[truncated: 41,299 more rows]

## Sheet: S3A, S3C
S3A
Distance from center (µm)	Quasar670, High Expression, Corrected	Quasar670, Low Expression, Corrected	Quasar670, High Expression, Non-Corrected	Quasar670, Low Expression, Non-Corrected	CAL Flour Red 590, High Expression, Corrected	CAL Flour Red 590, Low Expression, Corrected	CAL Flour Red 590, High Expression, Non-Corrected	CAL Flour Red 590, Low Expression, Non-Corrected	FAM, High Expression, Corrected	FAM, Low Expression, Corrected	FAM, High Expression, Non-Corrected	FAM, Low Expression, Non-Corrected
0	23.1543	1.55153	42.7005	2.86766	20.9346	0.254042	26.8251	0.392017	12.8826	0.225986	12.3069	0.287649
2.5	24.1472	1.19783	41.0969	1.85852	16.3372	0.217567	18.9899	0.392271	12.6677	0.229273	12.1149	0.284739
5	25.4378	1.23587	37.6684	1.55348	17.2527	0.233112	17.2388	0.305128	12.4495	0.195962	10.8568	0.21451
7.5	26.4225	1.04876	33.9553	1.00436	17.499	0.241978	14.6637	0.207279	12.8837	0.165944	10.172	0.149083
10	26.4874	1.05329	29.1513	0.838715	18.8661	0.29063	13.2799	0.179308	13.142	0.162735	9.67771	0.119639
12.5	25.8174	0.99856	24.4398	0.600635	19.8249	0.347688	12.7862	0.123404	12.5809	0.190144	9.43882	0.116878
15	25.8834	0.964414	20.9791	0.471458	20.3289	0.266155	13.5256	0.0884122	13.0978	0.192923	10.856	0.123895
17.5	26.7757	1.28452	18.915	0.485468	20.5696	0.583262	15.7743	0.10819	13.8503	0.298752	12.7818	0.205386
20	28.3291	1.1779	18.7532	0.627501	21.2183	0.281362	18.8064	0.121204	14.1242	0.181856	14.4179	0.215624
22.5	28.4918	1.19338	20.5971	0.617425	20.0716	0.224645	18.9637	0.132822	9.30029	0.197999	10.8694	0.281358
25	29.0201	2.63149	23.4345	0.542858	0	0.240096	0	0.171537		0.411381		0.708307
27.5	25.0396		21.576			0		0
30	40.1972		29.4989
S3C
unfilled points (larger biofilms)
Distance from center (µm)	Quasar670, High Expression, Corrected	Quasar670, Low Expression, Corrected	Quasar670, High Expression, Non-Corrected	Quasar670, Low Expression, Non-Corrected	CAL Flour Red 590, High Expression, Corrected	CAL Flour Red 590, Low Expression, Corrected	CAL Flour Red 590, High Expression, Non-Corrected	CAL Flour Red 590, Low Expression, Non-Corrected	FAM, High Expression, Corrected	FAM, Low Expression, Corrected	FAM, High Expression, Non-Corrected	FAM, Low Expression, Non-Corrected
0	9.17024	1.09573	16.9005	1.95326	10.9599	0.519433	17.245	0.873653	11.2863	0.714521	11.5198	0.770292
2.5	9.87417	1.75718	16.1676	2.6325	9.25371	0.333159	13.2662	0.542739	10.7231	0.628678	10.9473	0.78043
5	10.3138	1.53611	14.246	1.86391	7.85419	0.237084	10.4704	0.380281	10.4395	0.481903	9.8496	0.560063
7.5	9.55567	1.47756	11.7844	1.53602	9.08575	0.252179	11.8947	0.383254	9.60956	0.455663	8.89245	0.550099
10	9.06318	1.55616	10.6962	1.57266	10.4779	0.255674	13.8264	0.296135	9.41731	0.481148	9.68159	0.605342
12.5	10.05	1.40175	11.7135	1.59697	10.3732	0.230027	14.642	0.382569	9.52052	0.458377	11.1393	0.700393
15	10.0456	0	11.8733	0	7.75099	0.109739	10.1841	0.160876	12.7414	0.429426	13.6362	0.709906
17.5	8.01037		9.11732			0		0
filled points (smaller biofilms)
Distance from center (µm)	Quasar670, High Expression, Corrected	Quasar670, Low Expression, Corrected	Quasar670, High Expression, Non-Corrected	Quasar670, Low Expression, Non-Corrected	CAL Flour Red 590, High Expression, Corrected	CAL Flour Red 590, Low Expression, Corrected	CAL Flour Red 590, High Expression, Non-Corrected	CAL Flour Red 590, Low Expression, Non-Corrected	FAM, High Expression, Corrected	FAM, Low Expression, Corrected	FAM, High Expression, Non-Corrected	FAM, Low Expression, Non-Corrected
0	4.64052	0.561057	8.48321	1.13687	5.90128	0	9.98567	0	9.67302	0.667086	10.3435	0.864353
2.5	4.00862	0.316474	7.71916	0.690149	5.83065	0.121799	11.0231	0.364514	9.234	0.272105	10.8977	0.445731
5	4.14942	0.33286	7.43208	0.648635	5.5241	0.114739	10.5546	0.318454	9.76766	0.389581	12.3142	0.741198
7.5	4.77533	0.337258	8.1034	0.596388	5.69532	0.142551	11.2836	0.494823	11.0342	0.379919	15.2649	0.759514
10	1.89292	0	3.00195	0	5.21181	0	10.3229	0	11.9732	0.306188	17.8255	0.3776
12.5					9.26915		17.412

## Sheet: S3B
High Expression, larger biofilms (right)
Quasar 670										CAL Flour Red 590									FAM
		radial (pixels)										radial (pixels)									radial (pixels)
		31	91	151	211	271	331	391				31	91	151	211	271	331				31	91	151	211	271	331
z (pixels)	31	0.936	0.879	0.977	1.014	0.921	0.99	1.053		z (pixels)	31	0.686	0.688	0.707	0.803	0.84	0.897		z (pixels)	31	1.063	1.055	1.039	1.057	0.959	0.989
	91	0.858	1	1.083	1.06	1.005	0.944	0.962			91	0.926	1	0.867	0.896	1.076	0.963			91	1.017	1	0.945	0.936	0.901	0.871
	151	0.956	0.955	0.957	0.993	0.911	1.025	0.915			151	0.924	0.841	0.795	0.8	1.119				151	0.887	0.812	0.855	0.834	0.783	0.644
	211	0.912	0.996	0.865	0.747	0.698	0.829				211		0.29	0.459						211	0.97	0.833	0.889	0.646	0.654
	271		0.498	0.552	0.555	0.591														271		0.594	0.639	0.284
High Expression, smaller biofilms (left)
Quasar 670								CAL Flour Red 590								FAM
		radial (pixels)								radial (pixels)								radial (pixels)
		31	91	151	211					31	91	151	211	271				31	91	151	211	271
z (pixels)	31	0.907	1.118	1.078	1.111			z (pixels)	31	0.681	0.704	0.759	0.8	0.776		z (pixels)	31	0.866	0.946	1.141	1.132	1.223
	91	1.029	1	0.83	1.009				91	0.866	1	0.994	1.063				91	0.977	1	0.952	0.93
																	151		0.602	0.707
Low Expression, larger biofilms (right)
Quasar 670									CAL Flour Red 590										FAM
		radial (pixels)									radial (pixels)										radial (pixels)
		31	91	151	211	271	331				31	91	151	211	271	331	391				31	91	151	211	271	331	391
z (pixels)	31	0.785	0.657	0.758	0.777	0.844	0.915		z (pixels)	31	0.657	0.57	0.537	0.614	0.411	0.449	0.401		z (pixels)	31	0.943	1.104	0.965	1.025	0.695	0.851	0.739
	91	0.681	1	0.989	0.865	0.939	0.722			91	1.464	1	1.02	0.764	0.893	0.496	1.157			91	1.122	1	1.016	0.803	0.821	0.653	0.844
	151	0.758	1.093	0.906	0.854	1.063	0.687			151	0.935	1.043	0.787	0.63	0.655	1.932				151	0.904	0.874	0.592	0.585	0.509	0.402
	211	1.58	0.519	0.854	0.756	0.653				211		0.622	0.246		1.92					211	0.26	0.617	0.553	0.209	0.56
	271		0.869	0.421	0.74
Low Expression, smaller biofilms (left)
Quasar 670								CAL Flour Red 590							FAM
		radial (pixels)								radial (pixels)							radial (pixels)
		31	91	151	211					31	91	151	211				31	91	151	211	271
z (pixels)	31	3.729	4.343	2.443	2.593			z (pixels)	31	0.618	0.666	0.631	1.031		z (pixels)	31	1.1	2.154	2.121	2.345	0.745
	91	3.274	1	1.631					91		1	1.05				91	3.365	1	1.524
Non-corrected data
High Expression, larger biofilms (right)
Quasar 670										CAL Flour Red 590									FAM
		radial (pixels)										radial (pixels)									radial (pixels)
		31	91	151	211	271	331	391				31	91	151	211	271	331				31	91	151	211	271	331
z (pixels)	31	1.144	1.001	1.031	0.985	0.816	0.795	0.757		z (pixels)	31	1.151	1.072	1.017	1.059	1.007	1.006		z (pixels)	31	1.403	1.392	1.371	1.395	1.265	1.305
	91	0.921	1	1.004	0.905	0.784	0.668	0.61			91	0.998	1	0.8	0.756	0.825	0.698			91	1.017	1	0.945	0.936	0.901	0.871
	151	0.767	0.715	0.664	0.636	0.534	0.545	0.437			151	0.655	0.553	0.482	0.444	0.562				151	0.68	0.623	0.656	0.64	0.601	0.494
	211	0.52	0.53	0.428	0.341	0.292	0.316				211		0.131	0.19						211	0.578	0.496	0.529	0.385	0.39
	271		0.186	0.192	0.178	0.174														271		0.277	0.298	0.132
High Expression, smaller biofilms (left)
Quasar 670								CAL Flour Red 590								FAM
		radial (pixels)								radial (pixels)								radial (pixels)
		31	91	151	211					31	91	151	211	271				31	91	151	211	271
z (pixels)	31	1.216	1.384	1.224	1.146			z (pixels)	31	1.271	1.222	1.22	1.181	1.044		z (pixels)	31	1.235	1.35	1.627	1.615	1.744
	91	1.115	1	0.76	0.84				91	0.931	1	0.918	0.903				91	0.977	1	0.952	0.93
																	151		0.428	0.502
Low Expression, larger biofilms (right)
Quasar 670									CAL Flour Red 590										FAM
		radial (pixels)									radial (pixels)										radial (pixels)
		31	91	151	211	271	331				31	91	151	211	271	331	391				31	91	151	211	271	331	391
z (pixels)	31	1.046	0.808	0.855	0.799	0.782	0.754		z (pixels)	31	1.377	1.114	0.972	1.025	0.626	0.615	0.487		z (pixels)	31	1.475	1.726	1.509	1.603	1.086	1.331	1.155
	91	0.738	1	0.907	0.722	0.705	0.482			91	1.57	1	0.946	0.653	0.698	0.347	0.714			91	1.122	1	1.016	0.803	0.821	0.653	0.844
	151	0.511	0.68	0.516	0.441	0.493	0.283			151	0.503	0.523	0.366	0.27	0.257	0.674				151	0.577	0.558	0.377	0.373	0.325	0.256
	211	0.581	0.175	0.264	0.211	0.163				211		0.15	0.055		0.365					211	0.105	0.25	0.224	0.085	0.227
	271		0.142	0.063	0.099
Low Expression, smaller biofilms (left)
Quasar 670								CAL Flour Red 590							FAM
		radial (pixels)								radial (pixels)							radial (pixels)
		31	91	151	211					31	91	151	211				31	91	151	211	271
z (pixels)	31	5.539	5.903	3.012	2.87			z (pixels)	31	1.428	1.436	1.262	1.902		z (pixels)	31	1.86	3.645	3.588	3.968	1.261
	91	3.59	1	1.473					91		1	0.976				91	3.365	1	1.524

## Sheet: S4A
polA
Biovolumes (µm)	Biovolume (µm3) Mean	Biovolume SD	noncorrected average signal	mean noncorrected average signal	SD	corrected average signal	mean corrected average signal	SD
818.3946923999996, 748.4604147000002, 978.5667275999991, 676.2612015000004, 814.8895155, 977.3735237999999, 894.3920667000012, 802.1600901000003, 991.7781633000008	849.224	0.180422	11.039324132977786, 9.602721022764298, 13.603886643759703, 10.180852258152223, 10.2548314624264, 9.716526872065016, 9.116202281888459, 10.731969800732074, 9.027773875016974	10.2888	0.169779	6.641474455994147, 5.807406075331933, 8.315111222447399, 5.899500983898496, 6.2748665785778215, 6.083949741977627, 5.529540754046158, 6.487775739460533, 5.5081345889286055	6.23657	0.171366
2468.743416, 2865.676583700001, 2886.4708308000027, 1799.6653314000005, 1892.1397517999994, 2661.559795800001, 2355.0247637999996, 1873.1233008000006, 3051.0308735999997, 2761.308906299999	2419.62	0.271752	11.244336884195636, 12.126409107127424, 11.450776406074993, 11.020013895023098, 11.96675389284483, 11.881430313712668, 11.649130793464375, 10.823042518579982, 10.86944717230849, 10.34429047533247	11.3242	0.0701949	8.359834978200565, 9.378030248121835, 8.863376392391274, 7.342642558624824, 8.475218606840981, 8.73511315987292, 8.415582780396795, 7.327745239588344, 8.679063319660186, 7.761501892982382	8.30932	0.11132
6475.984771499996, 4191.9663924, 5931.925747200012, 3804.9915599999995, 6127.667215200009, 4030.8160751999994, 5473.5139359, 6409.8331425000015, 5143.614727500001, 5667.830514899997	5235.71	0.271732	9.505942666462166, 9.252109825231607, 9.97994249181303, 5.65994591612598, 9.938380853226677, 6.399949945694231, 9.748461493010277, 11.005711780671772, 9.95719832715937, 10.314598082661803	8.99873	0.299612	9.559194750506945, 8.261279905241517, 9.62177153912317, 5.033014083642366, 9.42433344690364, 5.7825029552423866, 9.875628182614964, 10.86556586042485, 9.128063408657644, 9.845922410112616	8.5176	0.34537
11836.369276199985, 5344.614523800005, 11340.556443, 11099.650622399995, 10440.862012800013, 11022.533603099999, 10555.664531400002, 10448.6783859, 11434.383319499977, 15037.61972939998	10568.3	0.358555	10.151491778482356, 10.85332366505541, 12.291689259236637, 11.437267168653879, 12.644401640083196, 12.094848384540127, 11.489721286173348, 11.03093029726101, 12.036131020984438, 12.140899218513567	11.5936	0.0923857	12.580511085302525, 9.593543157257928, 13.211692687249524, 12.425582275095348, 13.815383213431932, 13.898658425252055, 14.112501598785656, 11.95111292283533, 13.62750249019624, 16.78033568527038	13.0813	0.196062
gyrA
Biovolumes (µm)	Biovolume (µm3) Mean	Biovolume SD	noncorrected average signal	mean noncorrected average signal	SD	corrected average signal	mean corrected average signal	SD
687.9092624999997, 726.8118596999997, 758.9746944000001, 554.7400623, 533.7785565000001, 754.0767792000005, 817.7773239000002, 392.37414839999985, 653.2635680999996, 356.46031529999993	602.765	0.391712	45.036228411980886, 50.67329728917875, 39.97314165363406, 47.92459934079235, 45.200275126816045, 42.930474977244614, 45.27027545882568, 59.12409984993158, 45.66776758905389, 49.915558104621994	46.9245	0.145927	26.35693678945523, 30.04732284003648, 24.50449244254962, 27.660069979144858, 25.971247521930394, 26.293412022316826, 27.11410282007401, 32.87982479962692, 27.042283732068974, 28.062404174462092	27.507	0.112756
1686.2460434999994, 1443.0619017000001, 1444.235715, 2828.7408086999967, 2028.393667800001, 3861.4687056000025, 1713.5666325000009, 3164.2945371000014, 1687.5733544999996, 944.6886468000008	1917.82	0.577627	11.346455007094422, 44.182636340603814, 47.232436209310954, 31.58555289975545, 43.78740659514362, 37.06775585773581, 39.99391938590994, 43.99901641056759, 39.83376279022738, 47.48973564152926	36.362	0.584681	8.098943832634374, 29.14923332477087, 31.958490470225225, 24.010052714116853, 30.600853410989863, 29.657985574451295, 27.19368521846267, 34.309898430461146, 27.852357891704898, 29.70597030070343	25.7247	0.571015
3007.708993799998, 2431.7732384999995, 2785.233530700002, 3887.349268499998, 2496.4179129000004, 3828.5575227000054, 6859.0694942999935, 3250.859483700003, 2574.9483119999995, 2587.2772923000016	3199.56	0.43379	26.69386756808309, 27.707203704247554, 25.47392393803743, 26.373580849786528, 24.35609728801198, 26.26211658715439, 32.04249088768657, 28.010900049526875, 27.337059928970664, 12.568538712498752	25.0686	0.346407	20.247582115741398, 21.373464681766343, 19.37435790754641, 21.33877076065977, 18.509528682521243, 21.7075508035894, 32.639107932561856, 23.432031925460038, 21.287196075051902, 9.305729798455106	20.1237	0.427081
10695.590632799998, 11314.531514699998, 12746.977555499985, 10315.163159100017, 10486.232530199975, 12946.644661499986, 13748.69491380002, 12149.2558854, 13274.204374800018, 13677.079292099997	12067.9	0.15324	54.11663195917379, 54.290019033467445, 47.80248100434888, 55.41152692341455, 52.276449691948095, 53.41709129236483, 51.83039309117681, 59.210797679618906, 51.13719067281991, 54.71754373389368	53.345	0.0770866	51.26897796385722, 53.00356456504882, 49.77715361344185, 51.56975319705723, 48.43796806350187, 52.70394757825421, 52.14447295497828, 59.91426732636042, 53.489357002107475, 56.56716786696497	52.7981	0.0833803
**Mean and SD calculated from log2 transformed values

## Sheet: S4B
Non-corrected
gyrA															polA
		Relative x position (pixels)															Relative x position (pixels)
		-500	-400	-300	-200	-100	0	100	200	300	400	500	600				-500	-400	-300	-200	-100	0	100	200	300	400	500
Relative y position (pixels)	-600									45.1912					Relative y position (pixels)	-600				16.9009	17.573	1.03439	9.80012
	-500		64.8447	50.2408	69.9344	72.8555	71.1842	65.9649	64.6046	75.0348	82.2322					-500			14.5889	13.1291	12.0756	10.3153	18.2742	10.8319	17.3511
	-400	65.6854	58.3586	64.1578	70.4527	66.2259	63.1667	70.0124	66.8264	60.6222	63.9976					-400		12.4261	14.475	13.5572	14.6242	13.2222	14.3586	13.6634	12.8551	12.8767
	-300	51.3867	70.5757	69.2281	72.8422	65.1965	68.7432	68.7804	70.4317	66.4476	72.5566	81.7646				-300	7.67661	13.4718	13.9838	15.9938	16.5793	15.3842	15.0561	15.7491	16.8257	16.5602	34.0122
	-200	60.3414	70.5459	68.7421	69.6056	68.0744	66.5074	67.5876	68.612	67.0013	64.28	67.5648				-200	9.7518	13.9769	14.4851	16.0862	16.5927	19.168	16.593	16.6876	16.2508	16.792	15.5863
	-100	56.1504	64.3431	65.4759	66.954	63.5596	72.9237	72.4878	71.6138	59.0246	65.0509	69.043	99.8812			-100	14.4546	13.7891	13.3757	15.8216	19.1039	17.2282	16.1751	17.2729	14.7249	16.3446	18.799
	0	61.6037	61.7677	73.9721	71.4098	71.0153	66.9632	70.0008	71.3815	68.8697	70.3435	66.9212	106.238			0	13.4943	14.1205	13.5695	16.3748	17.633	21.0888	17.514	17.1416	16.2677	19.1366	14.6885
	100	65.621	60.066	68.2283	63.7607	73.4593	69.9804	68.8798	70.659	68.1044	70.2116	76.4492				100	16.3269	13.4355	16.3212	17.5224	17.3368	17.9413	17.0452	17.8836	17.0019	15.3474	14.8764
	200	69.6871	69.6133	68.2051	65.6312	66.4967	64.3302	66.8938	72.0338	67.148	71.6167	72.2301				200	13.6385	16.858	17.5378	15.4019	16.6895	16.6257	17.8211	15.7249	15.5418	15.1611	17.445
	300	62.5762	60.4088	69.2572	76.368	68.4824	63.9833	72.8406	70.8117	73.6738	78.3873	56.5995				300		13.7972	13.6306	15.3183	16.2984	18.0981	17.1555	14.4223	15.4613	11.7423	7.61527
	400	70.6863	55.8865	62.5935	70.1417	68.8399	69.5112	74.9184	72.7882	66.8623	61.6229	81.0244				400		14.4337	11.6283	13.8148	15.8741	13.2958	15.1995	16.8577	12.4227	15.2624
	500			51.0274	61.2477	67.3583	58.461	65.1998	68.9682	74.0394	44.6431					500			12.9319	12.32	8.52701	13.3264	12.1338	15.4368	19.1422	25.4883
	600						51.106	48.1714								600				11.1383	9.08826	6.7033	17.015	13.7635
Corrected
gyrA															polA
		Relative x position (pixels)															Relative x position (pixels)
		-500	-400	-300	-200	-100	0	100	200	300	400	500	600				-500	-400	-300	-200	-100	0	100	200	300	400	500
Relative y position (pixels)	-600									45.0617					Relative y position (pixels)	-600				15.829	16.3746	1.03559	9.35403
	-500		65.3756	50.7258	70.5679	71.1846	69.3849	64.7367	64.4604	75.6921	83.083					-500			13.6576	12.5347	11.4244	9.47779	16.9709	10.4764	16.4883
	-400	67.3707	58.8546	61.8993	62.2779	55.3428	52.4904	58.9535	60.1781	58.0064	64.5925					-400		11.7369	13.4718	12.0531	12.4798	11.1322	12.2866	12.0945	11.8905	12.1992
	-300	51.7267	68.0698	59.1277	55.7095	47.1506	48.9231	49.7441	54.4203	56.482	69.8744	82.8446				-300	7.4246	12.7234	12.0772	12.7623	12.2064	11.1474	11.2279	12.6427	14.5512	15.3851	34.0517
	-200	60.8653	62.1796	53.4336	48.4097	43.9397	41.9554	43.7836	48.1388	51.5823	57.6409	68.2539				-200	9.20031	12.3542	11.4934	11.3036	10.7853	12.0654	10.8448	11.8539	12.8929	14.9066	14.6643
	-100	53.8656	53.2011	47.3721	43.2405	37.2093	41.4103	42.6865	46.868	42.6035	54.8355	69.2132	101.76			-100	13.3425	11.8599	9.99241	10.4556	11.202	9.64472	9.49373	11.3756	10.9223	13.8854	17.7526
	0	58.0734	50.0492	52.4896	44.5838	39.9479	35.262	39.931	45.4554	49.0505	58.3316	66.0258	105.934			0	12.3129	11.7965	9.68711	10.2125	9.77002	10.8354	9.83853	10.8981	11.883	16.1589	13.6188
	100	62.836	49.7864	49.5594	41.2222	43.2402	39.5221	40.7964	46.0743	49.3018	59.0557	75.8959				100	15.0456	11.4216	12.0828	11.4009	10.0661	9.95865	9.98167	11.7119	12.4273	13.2203	13.8958
	200	69.4319	61.3459	52.6883	45.6738	43.4741	40.2918	43.7962	51.0363	52.1477	64.2481	72.9299				200	13.0639	14.8765	13.7364	10.7662	10.6414	10.4246	11.5481	11.1098	12.4383	13.4409	16.5624
	300	63.2742	57.4672	60.0702	58.9951	49.9867	45.3575	53.1866	55.0808	63.5938	76.1639	57.039				300		12.5608	11.7271	12.187	12.021	12.9467	12.6661	11.6697	13.1876	11.0629	7.62412
	400	71.6393	56.2234	60.8867	62.3574	58.1781	56.9737	63.2555	65.0989	65.6699	62.1941	83.1033				400		13.2753	10.7432	12.1295	13.6574	10.9919	12.8621	15.0019	11.4983	14.6115
	500			51.2186	61.7541	65.7203	56.3279	64.3258	69.768	74.5552	44.7242					500			12.2294	11.6848	7.86414	12.058	11.2307	14.5649	17.8554	24.2441
	600						51.4577	48.2404								600				10.161	8.29085	6.54723	16.4045	13.0542

## Sheet: S4C, E
S4C
Distance from periphery (µm)	Relative non-corrected gyrA signal	Relative corrected gyrA signal	Relative non-corrected polA signal	Relative corrected polA signal
2	1	1	1	1
3	1.00084	0.959518	1.0431	1.00856
4	1.00639	0.910029	1.02371	0.948465
5	0.980053	0.861413	1.03794	0.922884
6	1.00705	0.851216	1.0654	0.922065
7	1.01675	0.828343	0.995463	0.830906
8	0.996826	0.787309	0.999615	0.79748
9	1.02305	0.774777	1.16439	0.89231
11	1.01255	0.717539	1.14026	0.819901
13	0.990291	0.667985	1.21277	0.825509
14	1.00759	0.656394	1.20931	0.783654
16	1.0418	0.640136
S4E
Distance from center (µm)	Average non-corrected gyrA signal	Average corrected gyrA signal	Average non-corrected polA signal	Average corrected polA signal
0	71.7358	38.8662	20.5246	11.1098
2.5	65.6753	38.1508	17.5125	10.5817
5	63.5454	41.9433	15.18	10.9611
7.5	58.7668	44.5576	14.1962	12.4135
10	54.8848	48.3218	12.5847	13.1539
12.5	50.2586	50.9021	10.9933	13.5321
15	49.4961	54.8614	10.2549	14.0546
17.5	52.6858	61.3563	10.2131	14.8756
20	53.481	65.0628	9.94423	14.8193
22.5	49.2358	62.4459	10.8666	12.297
25	14.5761	43.9018

## Sheet: S4D
gyrA, non-corrected
		radial (pixels)
		31	91	151	211	271	331	391	451	511	571
z (pixels)	31	0.814	0.906	0.932	0.918	0.953	0.98	0.967	0.97	0.963	0.969
	91	1.018	1	0.944	0.876	0.923	0.872	0.878	0.879	0.806	0.747
	151	0.75	0.783	0.831	0.795	0.766	0.741	0.744	0.732	0.712	0.676
	211	0.825	0.769	0.771	0.741	0.746	0.718	0.717	0.695	0.701	0.713
	271	0.73	0.713	0.662	0.686	0.683	0.696	0.666	0.615	0.601
	331	0.44	0.441	0.479	0.486	0.473	0.444	0.426	0.451	0.426
	391	0.475	0.437	0.43	0.392	0.349	0.336	0.368	0.36
	451	0.179	0.233	0.226	0.258	0.267	0.197
polA, non-corrected
		radial (pixels)
		31	91	151	211	271	331	391	451	511	571
z (pixels)	31	1.066	0.957	0.812	0.913	0.857	0.792	0.786	0.808	0.745	0.696
	91	1.074	1	0.914	0.954	0.904	0.813	0.791	0.771	0.67	0.628
	151	0.907	0.799	0.787	0.713	0.702	0.678	0.628	0.594	0.586
	211	0.755	0.737	0.671	0.629	0.594	0.57	0.554	0.541	0.515
	271	0.572	0.646	0.616	0.635	0.615	0.591	0.504	0.493	0.457
	331	0.471	0.485	0.399	0.373	0.389	0.361	0.369	0.4
	391	0.36	0.297	0.276	0.282	0.269	0.217	0.259
	451		0.242	0.197	0.202	0.239	0.275	0.25
	511			0.184	0.245	0.207
gyrA, corrected
		radial (pixels)
		31	91	151	211	271	331	391	451	511	571
z (pixels)	31	0.744	0.88	0.964	1.016	1.134	1.261	1.355	1.515	1.699	1.709
	91	0.959	1	1.006	0.999	1.132	1.158	1.269	1.414	1.462	1.356
	151	0.786	0.872	0.986	1.011	1.048	1.097	1.202	1.312	1.436	1.362
	211	1.018	1.009	1.079	1.11	1.204	1.255	1.368	1.468	1.66	1.689
	271	1.104	1.145	1.135	1.26	1.352	1.493	1.558	1.592	1.741
	331	0.838	0.894	1.034	1.127	1.181	1.201	1.258	1.472	1.555
	391	1.166	1.14	1.197	1.17	1.124	1.173	1.402	1.515
	451	0.575	0.796	0.824	1.01	1.126	0.901
polA, corrected
		radial (pixels)
		31	91	151	211	271	331	391	451	511	571
z (pixels)	31	0.911	0.874	0.797	0.968	0.987	0.999	1.096	1.203	1.189	1.111
	91	1.006	1	0.981	1.106	1.139	1.12	1.204	1.255	1.173	1.1
	151	1.05	0.988	1.043	1.019	1.089	1.15	1.173	1.193	1.275
	211	1.131	1.177	1.15	1.16	1.186	1.243	1.33	1.403	1.454
	271	1.131	1.362	1.389	1.542	1.616	1.692	1.586	1.686	1.71
	331	1.241	1.364	1.2	1.207	1.359	1.373	1.541	1.819
	391	1.275	1.119	1.114	1.223	1.262	1.106	1.444
	451		1.23	1.073	1.178	1.51	1.888	1.882
	511			1.356	1.945	1.768

## Sheet: Fig 3A, B
										**Mean and SD calculated from log2 transformed values
Fig 3A
	Mean Planktonic signal	STD	Mean Biofilm signal	STD	Mean Small biofilm signal	STD		Planktonic signal
hapR, -AI2	0.674858	0.66699	1.41292	0.46482	1.60323	1.52106		0.56907	0.474207	1.13895
hapR, +AI2	9.08698	0.393626	19.7856	0.427565	25.1145	0.5748		7.03126	8.81654	12.104
qrr, -AI2	15.7065	0.503855	41.1042	0.634987	36.0719	0.654244		12.0687	13.755	23.3412
qrr, +AI2	0.933506	0.554495	4.19036	0.605045	2.65476	0.424535		0.634449	0.936982	1.36843
vpsL, -AI2	6.80844	0.289776	6.9609	1.02113	15.7589	0.635233		7.01189	5.49703	8.18803
vpsL, +AI2	2.02822	0.309663	6.4049	0.625078	4.66392	1.04871		1.63675	2.02743	2.5143
																																8.26496	3.45818	2.04555	2.0308	3.02424	11.1341	6.78501	2.86728	13.4246
non-corrected																																3.58264	4.20702	4.88074	5.64477	5.40802	4.29105	5.48697	6.54126	5.18295	6.23054
			Mean Biofilm signal	STD	Mean Small biofilm signal	STD																										4.48764	4.38574	4.33684	4.77619	4.18303	5.08441	3.8771	4.44434	5.02282	3.87969
hapR, -AI2			1.10292	0.437938	1.00966	1.7174																										8.55629	8.49918	9.6433	8.70318	8.90217	8.22044	9.17827	9.85327	8.39456
hapR, +AI2			27.4985	0.674646	48.6278	0.235627																										10.4789	11.9162	12.6602	11.7228	11.7812	13.0956	11.214	11.0331	10.8243
qrr, -AI2			29.4751	0.651681	22.2999	0.380797
qrr, +AI2			5.81689	0.618455	6.85293	0.383817
vpsL, -AI2			4.53871	0.528362	6.92724	0.748634
vpsL, +AI2			7.07531	0.312621	7.47028	1.07343
Fig 3B
- AI2
	Mean Biovolume (µm3)	STD	mean hapR signal	STD	mean vpsL signal	STD	mean qrr signal	STD		Biovolume (µm)											hapR signal											vpsL signal											qrr signal
	11736.5	0.411537	1.79591	0.222447	4.69882	0.146017	67.1392	0.104742		5903.39	10581.8	9660.64	14697.8	15006.2	11550.6	14108.5	13001.5	14864.2	11829.6		1.61806	1.34257	2.08271	2.26486	1.69503	1.84102	1.78126	1.70249	2.00408			4.09672	4.51264	3.93985	4.74018	4.71979	4.96318	5.64303	4.79412	4.95565	4.83886		78.4027	67.3115	65.1846	71.4884	69.9419	63.3265	61.0564
	8991.4	0.206793	0.979653	0.224117	4.55495	0.117663	28.6756	0.101254		7907.96	11132	7879.14	10249.4	9796.19	7392.83	9673.86	8217.52	8157.54	10344		0.910773	1.23926	0.918004	1.16625	1.06741	0.812697	1.06803	0.752644	0.947169	1.02012		4.58386	4.23499	4.63458	4.8689	4.34035	5.34404	4.69194	4.13207	4.73595	4.12083		26.6954	29.0943	31.8726	29.761	27.7405	31.5045	27.9091
	114.367	1.1388	1.60323	1.52106	15.7589	0.635233	36.0719	0.654244		165.422	159.172	29.8225	261.633	114.847	50.2028	47.8384	106.023	338.946	188.001		1.80437	0.763563	9.76797	1.91682	2.31802	5.33655	1.24165	0.23491	1.82804	0.659385		16.5717	12.971	30.157	12.362	23.6376	14.234	17.1293	23.9371	13.6042	6.28085		39.2525	38.7654	18.7457	53.9136	62.0118	27.9311	57.4556
+ AI2
	Mean Biovolume (µm3)	STD	mean hapR signal	STD	mean vpsL signal	STD	mean qrr signal	STD		Biovolume (µm)											hapR signal											vpsL signal											qrr signal
	247.56	0.450762	25.1145	0.5748	4.66392	1.04871	2.65476	0.424535		148.148	425.819	293.882	183.267	288.816	253.708	302.369	217.741	213.067			42.746	30.4433	21.6826	13.8468	18.2106	31.9878	15.7873	38.2287	28.9376			8.26496	3.45818	2.04555	2.0308	3.02424	11.1341	6.78501	2.86728	13.4246			2.69913	4.11032	3.37288	1.49523	2.72555	3.23502	2.34699
	690.205	0.376733	24.763	0.238426	5.06758	0.269687	4.02087	0.187319		592.072	716.868	486.207	1024.43	787.79	565.581	560.591	714.074	607.986	1070.23		18.5278	20.7596	27.3137	26.9878	25.5859	29.5142	27.1934	27.6377	27.2947	19.7408		3.58264	4.20702	4.88074	5.64477	5.40802	4.29105	5.48697	6.54126	5.18295	6.23054		3.98526	4.2487	3.07369	4.92181	4.37824	3.87177	4.12426
	3033.42	0.377029	12.9248	0.14187	4.43007	0.135853	3.85777	0.237346		3663.74	2982.9	2706.06	3294.24	1956.21	5219.4	2820.71	2638.7	3477.87	2562		14.709	13.2797	11.9158	13.021	12.1897	15.1549	10.8842	12.2582	13.4747	12.8046		4.48764	4.38574	4.33684	4.77619	4.18303	5.08441	3.8771	4.44434	5.02282	3.87969		4.46004	3.98898	4.25345	3.87374	2.66501	4.69981	3.22273
	6310.17	0.430623	16.3095	0.0882387	8.86769	0.0905546	8.34681	0.249565		7987.65	3925.32	8015.38	8254.54	4618.85	4701.88	8016.12	6808.95	4876.95	8346.41		16.3827	17.0951	17.2312	16.9312	15.6758	14.0263	16.6248	17.0837	16.1615	16.1497		8.55629	8.49918	9.6433	8.70318	8.90217	8.22044	9.17827	9.85327	8.39456			10.5778	7.36142	9.70463	9.07872	7.80296	7.771	8.90011
	17352.7	0.405809	23.6097	0.277286	11.6088	0.104782	3.75883	0.223338		11227.4	16867.6	28748.7	15405.3	14731.4	14923.7	24880	17552.8	14485	21222.9		22.9286	24.4221	30.4829	27.6467	25.5785	20.6167	27.3164	20.7092	16.1911	19.3977		10.4789	11.9162	12.6602	11.7228	11.7812	13.0956	11.214	11.0331	10.8243			3.5718	3.912	4.55465	4.00277	3.85509	3.74057	4.73795
non-corrected
- AI2
			mean hapR signal	STD	mean vpsL signal	STD	mean qrr signal	STD													hapR signal											vpsL signal											qrr signal
			1.54634	0.159561	3.64931	0.0822351	49.6355	0.141418													1.90954	1.2913	1.60282	1.55891	1.45777	1.54073	1.50885	1.42555	1.69843			4.05929	3.80635	3.29786	3.42246	3.68443	3.70332	3.74559	3.66038	3.60835	3.55846		63.5153	51.4668	49.9682	51.0233	47.9952	46.68	44.4835
			0.85932	0.108309	3.69851	0.198492	23.1351	0.137977													0.862502	0.835586	0.915713	0.915204	0.886909	0.867906	0.714485	0.86023	0.925738	0.82999		3.81203	3.11242	3.99765	3.71612	3.48466	4.93943	3.84553	3.30314	3.96356	3.13555		22.2477	21.4665	26.4633	22.5414	22.166	27.8438	22.4234
			1.00966	1.7174	6.92724	0.748634	22.2999	0.380797													0.806811	0.416723	9.48034	0.748908	0.85418	3.75114	0.689733	0.114737	1.21292	1.49946		4.92116	4.59525	21.9097	3.14776	5.81793	6.94824	7.53167	7.26636	7.24331	10.1813		16.624	19.7366	20.7174	18.7674	21.3904	18.9413	33.9851
+ AI2
			mean hapR signal	STD	mean vpsL signal	STD	mean qrr signal	STD													hapR signal											vpsL signal											qrr signal
			48.6278	0.576474	7.47028	1.07343	6.85293	0.383817													85.3954	56.2052	41.3135	27.9266	34.4797	62.4609	30.1978	73.3282	57.5734			13.8855	5.13201	3.43259	3.26668	4.43968	18.7058	10.0488	4.81715	22.5539			7.71171	9.01813	8.24705	4.3978	5.93783	9.26166	5.02642
			42.9348	0.251817	7.17854	0.312215	8.1093	0.168398													33.3094	35.8918	49.4158	44.2162	43.8738	52.2552	48.5865	47.8069	47.4011	32.282		5.16047	5.70762	7.47113	7.38973	7.76005	9.65027	7.50189	8.83081	8.48542	5.30828		8.14005	8.18191	7.16231	8.51472	8.61249	8.45928	8.44174
			18.4649	0.105605	4.8781	0.132306	5.2074	0.190056													20.762	19.1266	17.5215	18.4352	19.0867	18.9615	15.6443	18.0314	18.9174	18.599		4.94709	4.89795	5.06331	5.16067	5.0313	5.04143	4.13798	5.10818	5.44206	4.13006		6.04503	5.56489	5.99215	5.20531	4.13807	5.30942	4.16636
			19.5605	0.114204	8.10813	0.0857917	7.95367	0.173945													18.0257	23.1381	19.1229	19.3187	20.4112	18.2459	18.4814	20.1624	21.0207	18.2427		7.30396	8.67153	8.23583	7.6391	7.79773	8.65826	8.56975	8.1808	8.03006			9.29001	8.24579	8.67169	8.32769	8.02642	7.82415	7.72357
			20.8507	0.226535	8.35956	0.0754684	2.89339	0.173837													25.0482	22.2402	23.5048	21.2663	23.3838	18.8013	22.6996	20.1023	14.5532	19.1041		8.57579	8.82887	8.39547	8.58648	8.08293	8.8913	8.40701	7.53011	8.02847			3.15479	3.06618	3.203	2.76605	2.92886	2.85746	3.353
[truncated: 3 more columns]

[truncated: 28 more sheets: Fig 3C, S5A, Fig 3D, S5B, Fig 3E, S5C, S5D, E, S6A, S6B, S7, Fig 4A, B, Fig 4C, Fig 4D, F, Fig 4E, S8A, S8B-D, Fig 5A, Fig 5B, Fig 5C, E, Fig 5D, Fig 6A, B, D, F, Fig 6C, Fig 6E …]
