# Supplementary material for: Analysis of gene expression within individual cells reveals spatiotemporal patterns underlying Vibrio cholerae biofilm development
Source: PLoS Biol. 2025 May 16;23(5):e3003187. doi: 10.1371/journal.pbio.3003187 (PMC12121927; doi:10.1371/journal.pbio.3003187)
Supplement: S2 Table — (XLSX) [file pbio.3003187.s002.xlsx]

## Sheet: Sheet1
Strain Number	Genotype	Origin
BB_Vc416	Vibrio cholerae C6706; ∆vpsS ∆cqsR ∆Vc1807::KanR	Bridges et al., (2019) [1]
GJ022	BB_Vc416; ∆Vc1807::pTac-mScarlet; ∆lacIZ::pTac-mNG	This work
BB_Vc813	BB_Vc416; ∆Vc1807::pBad-mNG	This work
BB_Vc403	BB_Vc416; ∆lacIZ::pqrr4-mNG ∆Vc1807::CmR	Bassler Lab Collection
BB_Vc806	BB_Vc416; ∆cqsS ∆luxS ∆lacIZ::pqrr4-mNG ∆Vc1807::SpcR	This work
BB_Vc807	BB_Vc416; luxO D61E ∆lacIZ::pqrr4-mNG ∆Vc1807::SpcR	This work
BB_Vc801	BB_Vc416; ∆hapR ∆Vc1807::SpcR	This work
BB_Vc804	BB_Vc416; luxO D61E ∆Vc1807::KanR	This work
BB_Vc811	BB_Vc416; luxO D61E vpvC W240R ∆Vc1807::KanR	This work
References
1. Bridges AA, Bassler BL. The intragenus and interspecies quorum-sensing autoinducers exert distinct control over Vibrio cholerae biofilm formation and dispersal. PLoS Biol. 2019;17: e3000429. doi:10.1371/journal.pbio.3000429
